# Supplementary material for: DOCKSCORE: a webserver for ranking protein-protein docked poses
Source: BMC Bioinformatics. 2015 Apr 24;16(1):127. doi: 10.1186/s12859-015-0572-6 (PMC4414291; doi:10.1186/s12859-015-0572-6)
Supplement: Additional file 2: — Scores for the test example 1SYX. The scores for each of the docked poses are listed and the last column highlights the fraction overlap of interface residues with the native pose. 100.pdb (marked in bold) is the native complex. [file 12859_2015_572_MOESM2_ESM.xls]

## Sheet: 1syx_scores_interface_analysis
No.	Conservation scores: chain A	Conservation scores: chain B	Spatial clustering scores: chain A	Spatial clustering scores: chain B	Interface Hydrophobic scores: chain A	Interface Hydrophobic scores: chain B	Interface positively charged scores: chain A	Interface positively charged scores: chain B	Interface surface area scores	Interface short contacts score	Average conservation scores	Average clustering scores	Average hydrophobic scores	Average positively charged scores	Average score	Normalised weighted score	% overlap interface residues
100 (native)	0.727273	0	0	0	0.0909091	0.571429	0.727273	0.857143	0.654195	1	0.363636	0	0.331169	0.792208	0.523535	0.885644	1
3	0.6	0	0	0	0.1	0.375	0.8	0.875	0.699357	0.884233	0.3	0	0.2375	0.8375	0.493098	0.805111	0.833333
73	0.571429	0	0	0	0	0.5	0.571429	0.833333	0.492757	0.761713	0.285714	0	0.25	0.702381	0.415427	0.673887	0.555556
22	0.222222	0	0	0	0.444444	0.5	0.777778	0.875	0.634751	0.475242	0.111111	0	0.472222	0.826389	0.419952	0.488877	0.388889
23	0	0	0	0	0.142857	0.571429	0.714286	0.857143	0.481215	0.855079	0	0	0.357143	0.785714	0.413192	0.727593	0.388889
79	0.714286	0.444444	0	0	0.142857	0.444444	0.714286	1	0.433573	0.873689	0.579365	0	0.293651	0.857143	0.506237	0.759349	0.388889
7	0	0	0	0	0.125	0.428571	0.875	0.857143	0.359052	0.791179	0	0	0.276786	0.866071	0.382181	0.654906	0.333333
1	0	0.125	0	0	0.222222	0.625	0.888889	1	0.420482	0.88153	0.0625	0	0.423611	0.944444	0.455428	0.73921	0.333333
42	0.125	0	0	0	0.25	0.5	0.875	0.875	0.466574	0.900536	0.0625	0	0.375	0.875	0.446602	0.761331	0.333333
21	0.133333	0.181818	0	0	0.533333	0.272727	0.866667	0.818182	0.849485	0.509926	0.157576	0	0.40303	0.842424	0.460407	0.558082	0.277778
51	0	0	0	0	0.666667	0.333333	1	0.833333	0.30227	0.789486	0	0	0.5	0.916667	0.41807	0.646779	0.277778
65	0.222222	0	0	0	0.333333	0.428571	0.777778	0.714286	0.289178	0.864881	0.111111	0	0.380952	0.746032	0.398692	0.702373	0.277778
62	0.4	0.4	0	0	0.2	0.2	0.8	1	0.424278	0.819225	0.4	0	0.2	0.9	0.45725	0.70689	0.277778
48	0.428571	0	0	0	0.285714	0.333333	1	1	0.416531	0.592754	0.214286	0	0.309524	1	0.422182	0.532921	0.222222
11	0.133333	0.0833333	0	0	0.466667	0.333333	0.866667	0.916667	1	0.599653	0.108333	0	0.4	0.891667	0.499942	0.651164	0.222222
35	0	0	0	0	0.5	0.4	1	0.8	0.199163	0.853932	0	0	0.45	0.9	0.400516	0.672203	0.222222
15	0.8	0.4	0	0	0	0.2	0.8	1	0.510264	0.752053	0.6	0	0.1	0.9	0.477053	0.683051	0.222222
34	0	0.166667	0	0	0.4	0.5	0.8	1	0.336974	0.874818	0.0833333	0	0.45	0.9	0.440854	0.719179	0.222222
36	0.375	0	0	0	0.375	0.5	1	1	0.37927	0.896345	0.1875	0	0.4375	1	0.483436	0.748311	0.222222
40	0.2	0	0	0	0.5	0.333333	0.9	0.833333	0.409327	0.912366	0.1	0	0.416667	0.866667	0.450838	0.761226	0.222222
71	0.266667	0.166667	0	0	0.666667	0.333333	0.866667	0.75	0.942288	0.0444456	0.216667	0	0.5	0.808333	0.418622	0.241736	0.166667
27	0	0.2	0	0	0.4	0.2	1	0.8	0.232396	0.89692	0.1	0	0.3	0.9	0.404886	0.712231	0.166667
49	0.125	0.142857	0	0	0.375	0.428571	1	0.857143	0.335967	0.892221	0.133929	0	0.401786	0.928571	0.448746	0.733247	0.166667
10	0.142857	0	0	0	0.142857	0.166667	1	0.666667	0.359207	0.900521	0.0714286	0	0.154762	0.833333	0.386542	0.735889	0.166667
80	0.6	0	0	0	0.2	0.5	1	1	0.479046	0.905114	0.3	0	0.35	1	0.505693	0.778542	0.166667
24	0.3	0	0	0	0.5	0.125	0.9	0.75	0.586955	0.892706	0.15	0	0.3125	0.825	0.461193	0.782816	0.166667
50	0.181818	0.142857	0	0	0.454545	0.142857	0.818182	1	0.447362	0.389207	0.162338	0	0.298701	0.909091	0.367783	0.387684	0.111111
67	0.2	0	0	0	0.2	1	0.8	1	0.187079	0.82713	0.1	0	0.6	0.9	0.435701	0.658221	0.111111
55	0	0	0	0	0.333333	0.333333	1	1	0.0896274	0.873082	0	0	0.333333	1	0.382674	0.661942	0.111111
56	0	0	0	0	0.333333	0	0.833333	0.714286	0.345031	0.811429	0	0	0.166667	0.77381	0.349489	0.664683	0.111111
8	0	0.166667	0	0	0.25	0.166667	1	0.833333	0.166008	0.876543	0.0833333	0	0.208333	0.916667	0.375147	0.681412	0.111111
74	0	0.142857	0	0	0.142857	0.142857	0.857143	0.857143	0.321791	0.872067	0.0714286	0	0.142857	0.857143	0.377548	0.707396	0.111111
76	0	0.142857	0	0	0.333333	0.285714	0.833333	1	0.242854	0.899792	0.0714286	0	0.309524	0.916667	0.406711	0.715181	0.111111
17	0.5	0	0	0	0.25	0.666667	0.5	1	0.31358	0.87424	0.25	0	0.458333	0.75	0.441025	0.722578	0.111111
30	0	0	0	0	0.166667	0.142857	0.833333	0.714286	0.299868	0.904275	0	0	0.154762	0.77381	0.355452	0.723189	0.111111
88	0.125	0.125	0	0	0.375	0.25	0.75	0.875	0.523821	0.845576	0.125	0	0.3125	0.8125	0.436566	0.734534	0.111111
39	0	0.111111	0	0	0.3	0.222222	0.8	0.777778	0.404447	0.896376	0.0555556	0	0.261111	0.788889	0.401063	0.743243	0.111111
19	0.307692	0.111111	0	0	0.307692	0.333333	1	0.777778	0.528933	0.924699	0.209402	0	0.320513	0.888889	0.478739	0.797697	0.111111
75	0.285714	0.375	0	0	0.428571	0.5	1	1	0.35084	0.658357	0.330357	0	0.464286	1	0.467307	0.576573	0.0555556
57	0.230769	0.125	0	0	0.615385	0	0.923077	0.75	0.602603	0.622912	0.177885	0	0.307692	0.836538	0.424605	0.590294	0.0555556
54	0.1	0	0	0	0.3	0.166667	0.8	0.833333	0.311721	0.838224	0.05	0	0.233333	0.816667	0.374991	0.681415	0.0555556
70	0.125	0.125	0	0	0.375	0	0.875	0.75	0.222713	0.874096	0.125	0	0.1875	0.8125	0.370301	0.692632	0.0555556
38	0	0	0	0	0.333333	0	0.833333	0.6	0.219847	0.899987	0	0	0.166667	0.716667	0.333861	0.704293	0.0555556
82	0.111111	0.142857	0	0	0.333333	0	0.888889	0.714286	0.249903	0.892333	0.126984	0	0.166667	0.801587	0.372912	0.711066	0.0555556
20	0.3125	0.333333	0	0	0.4375	0.416667	0.8125	1	0.682547	0	0.322917	0	0.427083	0.90625	0.3898	0.161197	0
45	0	0	0	0	0	1	0.8	1	0.240917	0.349657	0	0	0.5	0.9	0.331762	0.313433	0
63	0.125	0.333333	0	0	0.375	0.333333	1	1	0.604385	0.25553	0.229167	0	0.354167	1	0.407208	0.325956	0
94	0.2	0.5	0	0	0.2	0.5	0.8	1	0.31815	0.523643	0.35	0	0.35	0.9	0.406966	0.47039	0
52	0	0.333333	0	0	0.666667	1	1	1	0.157719	0.629214	0.166667	0	0.833333	1	0.464489	0.51587	0
41	0	0.333333	0	0	0.4	0.5	0.6	1	0.380045	0.64437	0.166667	0	0.45	0.8	0.406847	0.563733	0
59	0.125	0.333333	0	0	0.375	0.555556	0.625	1	0.570532	0.587782	0.229167	0	0.465278	0.8125	0.44421	0.563951	0
89	0	0	0	0	0.333333	1	0.333333	1	0.296692	0.67962	0	0	0.666667	0.666667	0.384941	0.568795	0
93	0	0.2	0	0	0.2	0.6	0.8	1	0.405221	0.682173	0.1	0	0.4	0.9	0.414566	0.59203	0
72	0	0.666667	0	0	0.2	0.333333	0.8	1	0.277636	0.749357	0.333333	0	0.266667	0.9	0.421166	0.624558	0
78	0	0.5	0	0	0	0.333333	0.714286	1	0.490975	0.701344	0.25	0	0.166667	0.857143	0.411021	0.626009	0
16	0.285714	0.4	0	0	0.428571	0.6	1	1	0.352932	0.724055	0.342857	0	0.514286	1	0.489022	0.626575	0
37	0	0.333333	0	0	0.25	0.666667	1	1	0.235882	0.78103	0.166667	0	0.458333	1	0.440319	0.634829	0
95	0	0	0	0	0	0.75	0.8	1	0.289643	0.784326	0	0	0.375	0.9	0.391495	0.637987	0
98	0	0	0	0	0.5	0.5	1	1	0.00898598	0.861513	0	0	0.5	1	0.395083	0.640702	0
47	0	0	0	0	0.5	1	1	1	0	0.85956	0	0	0.75	1	0.434927	0.642479	0
44	0.142857	0.2	0	0	0.571429	0.4	1	1	0.374622	0.756334	0.171429	0	0.485714	1	0.464683	0.645334	0
4	0.222222	0.444444	0	0	0.444444	0.444444	0.888889	1	0.654427	0.676408	0.333333	0	0.444444	0.944444	0.508843	0.650219	0
43	0	0.4	0	0	0.5	0.8	1	1	0.234023	0.80382	0.2	0	0.65	1	0.481307	0.656593	0
12	0	0	0	0	0	1	0.666667	1	0.288016	0.815665	0	0	0.5	0.833333	0.406169	0.663038	0
29	0	0	0	0	0	1	1	1	0.117283	0.864033	0	0	0.5	1	0.413553	0.664201	0
64	0	0.333333	0	0	0.5	1	1	1	0.041289	0.871052	0.166667	0	0.75	1	0.471501	0.667459	0
68	0.111111	0.111111	0	0	0.222222	0.444444	0.888889	1	0.685258	0.711082	0.111111	0	0.333333	0.944444	0.464205	0.668364	0
77	0	0.5	0	0	0.333333	0.333333	1	1	0.370749	0.788311	0.25	0	0.333333	1	0.457066	0.668783	0
90	0	0.333333	0	0	0.5	1	1	1	0.0415989	0.872848	0.166667	0	0.75	1	0.471852	0.668832	0
25	0	0.333333	0	0	0	1	1	1	0.0517468	0.879336	0.166667	0	0.5	1	0.432958	0.670598	0
31	0	0.333333	0	0	0	1	1	1	0.0829654	0.873073	0.166667	0	0.5	1	0.437118	0.67227	0
33	0	0	0	0	0	1	1	1	0.117515	0.876872	0	0	0.5	1	0.415731	0.67362	0
60	0	0.333333	0	0	0.333333	0.333333	1	1	0.121388	0.870253	0.166667	0	0.333333	1	0.415274	0.674562	0
83	0	0	0	0	0.2	0.666667	0.8	1	0.188706	0.864327	0	0	0.433333	0.9	0.397728	0.677367	0
97	0	0.6	0	0	0.2	0.4	0.8	1	0.185375	0.851065	0.3	0	0.3	0.9	0.42274	0.679352	0
58	0	0.333333	0	0	0.5	1	1	1	0.082733	0.880789	0.166667	0	0.75	1	0.480031	0.682856	0
61	0.2	0.454545	0	0	0.3	0.454545	0.8	1	0.671547	0.722373	0.327273	0	0.377273	0.9	0.499744	0.685551	0
87	0	0	0	0	0.75	0.666667	1	1	0.184445	0.869186	0	0	0.708333	1	0.460327	0.685561	0
92	0	0.2	0	0	0.333333	0.8	0.833333	1	0.195445	0.865062	0.1	0	0.566667	0.916667	0.44064	0.686918	0
13	0.25	0.25	0	0	0.5	0.75	1	1	0.162832	0.863571	0.25	0	0.625	1	0.483567	0.687974	0
91	0	0.5	0	0	0	0.5	0.75	1	0.181966	0.86892	0.25	0	0.25	0.875	0.404314	0.688205	0
26	0	0	0	0	0.333333	1	1	1	0.162522	0.880589	0	0	0.666667	1	0.45163	0.688668	0
53	0	0.25	0	0	0.5	0.75	1	1	0.149431	0.884291	0.125	0	0.625	1	0.463954	0.694169	0
32	0	0	0	0	0.25	0.666667	1	1	0.216128	0.888478	0	0	0.458333	1	0.427157	0.700981	0
18	0.333333	0.333333	0	0	0.666667	0.333333	1	1	0.214889	0.88545	0.333333	0	0.5	1	0.488945	0.716023	0
69	0	0.333333	0	0	0	1	1	1	0.236269	0.893311	0.166667	0	0.5	1	0.466041	0.717704	0
5	0	0.333333	0	0	0	1	1	1	0.24541	0.892842	0.166667	0	0.5	1	0.467487	0.71919	0
96	0	0.333333	0	0	0	1	0.666667	1	0.33496	0.870251	0.166667	0	0.5	0.833333	0.450869	0.720609	0
99	0.555556	0.25	0	0	0.222222	0.5	1	1	0.404524	0.840352	0.402778	0	0.361111	1	0.501461	0.721723	0
81	0	0.25	0	0	0.4	0.375	0.7	1	0.686033	0.784269	0.125	0	0.3875	0.85	0.472134	0.723723	0
9	0.5	0	0	0	0.5	1	1	1	0.251375	0.886747	0.25	0	0.75	1	0.52302	0.725101	0
85	0.142857	0	0	0	0.142857	0.571429	1	1	0.369355	0.882733	0.0714286	0	0.357143	1	0.446777	0.72898	0
2	0.166667	0.2	0	0	0.333333	0.4	1	1	0.328221	0.892035	0.183333	0	0.366667	1	0.461709	0.73333	0
86	0.6	0.4	0	0	0.4	0.4	1	1	0.267178	0.890577	0.5	0	0.4	1	0.509626	0.736557	0
84	0.666667	0.625	0	0	0.333333	0.375	1	1	0.305523	0.878211	0.645833	0	0.354167	1	0.530622	0.741574	0
66	0.2	0.625	0	0	0.4	0.5	1	1	0.328221	0.888541	0.4125	0	0.45	1	0.51321	0.743904	0
6	0	0.444444	0	0	0.285714	0.444444	0.857143	1	0.383763	0.89074	0.222222	0	0.365079	0.928571	0.465063	0.745405	0
14	0	0.4	0	0	0.2	0.6	0.8	1	0.354094	0.901184	0.2	0	0.4	0.9	0.459213	0.746683	0
28	0.2	0.2	0	0	0.4	0.4	1	1	0.396313	0.895929	0.2	0	0.4	1	0.48204	0.751291	0
46	0.285714	0.333333	0	0	0.285714	0.666667	1	1	0.396623	0.892604	0.309524	0	0.47619	1	0.51249	0.755925	0
