# Supplementary material for: DOCKSCORE: a webserver for ranking protein-protein docked poses
Source: BMC Bioinformatics. 2015 Apr 24;16(1):127. doi: 10.1186/s12859-015-0572-6 (PMC4414291; doi:10.1186/s12859-015-0572-6)
Supplement: Additional file 3: — Large scale docking for a success case. The list provides the scores for 1000 poses of a complex 1GHD (the native pose was the top-ranking pose while performing the test runs with 100 poses). Sheet 1 has results for 100 poses and sheet 2 has results for 1000 poses and the native poses (100.pdb and 1000.pdb respectively) are marked in bold. [file 12859_2015_572_MOESM3_ESM.xls]

## Sheet: 1ghd_100
No.	ConSurf1	ConSurf2	IntfClustering1	IntfClustering2	IntfHydro1	IntfHydro2	IntfPos1	IntfPos2	IntfSurfArea	IntfShtCont	AvgConsurf	AvgClustering	AvgHydro	AvgPos	FinScore	Normalise weighted score
100	0.323944	0.359375	0.220523	0.150298	0.549296	0.390625	0.915493	0.828125	1	1	0.341659	0.18541	0.46996	0.871809	0.644807	0.96
1	0.314286	0.338462	0.219462	0.148077	0.542857	0.384615	0.928571	0.830769	0.983724	0.947942	0.326374	0.183769	0.463736	0.87967	0.630869	0.91
35	0.125	0.380952	0.369565	0.27619	0.416667	0.285714	0.916667	0.904762	0.0992135	0.833409	0.252976	0.322878	0.35119	0.910714	0.46173	0.65
36	0.318182	0.0833333	0.246753	0.297101	0.681818	0.208333	0.909091	0.791667	0.156437	0.810262	0.200758	0.271927	0.445076	0.850379	0.455806	0.64
56	0.318182	0.285714	0.307359	0.209524	0.318182	0.52381	0.954545	0.952381	0.112211	0.813632	0.301948	0.258442	0.420996	0.953463	0.476782	0.64
74	0.181818	0.148148	0.285714	0.276353	0.181818	0.333333	0.863636	0.814815	0.163408	0.80724	0.164983	0.281034	0.257576	0.839226	0.418911	0.64
18	0.130435	0.333333	0.434783	0.328571	0.565217	0.333333	0.956522	0.904762	0.102095	0.807571	0.231884	0.381677	0.449275	0.930642	0.483857	0.63
82	0.277778	0.266667	0.267974	0.228571	0.444444	0.2	0.833333	0.866667	0.0928388	0.809718	0.272222	0.248273	0.322222	0.85	0.432546	0.63
90	0.24	0.15	0.256667	0.205263	0.36	0.3	0.8	0.95	0.133471	0.803619	0.195	0.230965	0.33	0.875	0.428009	0.63
89	0.375	0.333333	0.333333	0.333333	0.5625	0.416667	0.9375	1	0.0826227	0.797923	0.354167	0.333333	0.489583	0.96875	0.504397	0.63
72	0.227273	0.16	0.203463	0.14	0.409091	0.32	0.863636	0.8	0.144283	0.794975	0.193636	0.171732	0.364545	0.831818	0.416832	0.63
88	0.333333	0.368421	0.347619	0.233918	0.285714	0.631579	0.952381	1	0.0935839	0.79001	0.350877	0.290769	0.458647	0.97619	0.493346	0.62
45	0.304348	0.217391	0.209486	0.205534	0.565217	0.304348	1	0.869565	0.162282	0.777474	0.26087	0.20751	0.434783	0.934783	0.46295	0.62
94	0.222222	0.25	0.201587	0.193548	0.527778	0.40625	0.944444	0.90625	0.245335	0.752151	0.236111	0.197568	0.467014	0.925347	0.470588	0.62
26	0.238095	0.0588235	0.219048	0.205882	0.428571	0.235294	0.809524	0.882353	0.124745	0.787019	0.148459	0.212465	0.331933	0.845938	0.408427	0.61
25	0.294118	0.238095	0.242647	0.3	0.705882	0.238095	0.882353	0.904762	0.0555344	0.78782	0.266106	0.271324	0.471989	0.893557	0.457722	0.61
29	0.151515	0.289474	0.329545	0.280228	0.484848	0.394737	0.939394	0.894737	0.214554	0.739012	0.220494	0.304887	0.439793	0.917065	0.472634	0.6
12	0.219512	0.268293	0.254878	0.247561	0.487805	0.268293	0.878049	0.902439	0.378972	0.692619	0.243902	0.25122	0.378049	0.890244	0.472501	0.6
70	0.28125	0.205882	0.239919	0.242424	0.5	0.411765	0.96875	0.911765	0.2431	0.727563	0.243566	0.241172	0.455882	0.940257	0.475257	0.6
34	0.3125	0.222222	0.268145	0.193732	0.4375	0.407407	0.90625	0.851852	0.226741	0.72947	0.267361	0.230939	0.422454	0.879051	0.459336	0.6
31	0.238095	0.0952381	0.314286	0.247619	0.380952	0.47619	0.904762	0.857143	0.140277	0.755184	0.166667	0.280952	0.428571	0.880952	0.442101	0.6
65	0.384615	0.21875	0.304615	0.225806	0.307692	0.46875	0.884615	0.90625	0.275321	0.708689	0.301683	0.265211	0.388221	0.895433	0.472426	0.6
23	0.181818	0.171429	0.318182	0.295798	0.454545	0.314286	0.909091	0.885714	0.275586	0.717185	0.176623	0.30699	0.384416	0.897403	0.4597	0.6
68	0.25	0.1	0.275362	0.210526	0.458333	0.4	0.916667	0.85	0.107443	0.759947	0.175	0.242944	0.429167	0.883333	0.432972	0.59
59	0.285714	0.366667	0.2	0.236782	0.761905	0.2	0.952381	0.766667	0.134614	0.735843	0.32619	0.218391	0.480952	0.859524	0.459252	0.59
30	0.25	0.153846	0.177249	0.178462	0.5	0.307692	0.928571	0.961538	0.212021	0.72355	0.201923	0.177855	0.403846	0.945055	0.444042	0.59
55	0.24	0.428571	0.346667	0.247619	0.56	0.428571	0.88	0.857143	0.188658	0.713794	0.334286	0.297143	0.494286	0.868571	0.48279	0.59
24	0.2	0.103448	0.28	0.256158	0.64	0.275862	0.96	0.862069	0.142843	0.737832	0.151724	0.268079	0.457931	0.911034	0.444907	0.58
97	0.214286	0.357143	0.34127	0.230159	0.428571	0.5	0.892857	0.928571	0.19038	0.715444	0.285714	0.285714	0.464286	0.910714	0.475376	0.58
20	0.355556	0.37037	0.276768	0.207977	0.4	0.555556	0.866667	0.925926	0.338273	0.668172	0.362963	0.242372	0.477778	0.896296	0.497642	0.58
62	0.294118	0.2	0.308824	0.304762	0.529412	0.2	0.823529	0.8	0.0761321	0.749941	0.247059	0.306793	0.364706	0.811765	0.426066	0.58
77	0.136364	0.416667	0.238095	0.192029	0.454545	0.375	0.954545	0.875	0.121533	0.732741	0.276515	0.215062	0.414773	0.914773	0.445899	0.58
38	0.133333	0.227273	0.266667	0.268398	0.533333	0.545455	1	0.954545	0.0973591	0.742367	0.180303	0.267532	0.539394	0.977273	0.467371	0.58
84	0.181818	0.0625	0.337662	0.216667	0.5	0.4375	0.954545	0.9375	0.078682	0.752658	0.122159	0.277165	0.46875	0.946023	0.440906	0.58
27	0.4	0.2	0.283333	0.326316	0.68	0.2	0.88	0.95	0.179204	0.707542	0.3	0.304825	0.44	0.915	0.474428	0.58
9	0.269231	0.433333	0.378462	0.305747	0.346154	0.366667	0.884615	0.933333	0.271612	0.679314	0.351282	0.342104	0.35641	0.908974	0.484949	0.57
66	0.111111	0	0.346405	0.25641	0.5	0.230769	0.888889	0.846154	0.0325689	0.762095	0.0555556	0.301408	0.365385	0.867521	0.397422	0.57
42	0.28	0.36	0.326667	0.236667	0.28	0.52	0.96	1	0.118652	0.718665	0.32	0.281667	0.4	0.98	0.469831	0.57
61	0.416667	0.4	0.30303	0.219048	0.666667	0.466667	0.916667	0.933333	0.0723735	0.720408	0.408333	0.261039	0.566667	0.925	0.492303	0.57
99	0.315789	0.222222	0.421053	0.27451	0.421053	0.611111	0.947368	0.833333	0.145972	0.707642	0.269006	0.347781	0.516082	0.890351	0.479472	0.57
81	0.40625	0.206897	0.304435	0.182266	0.375	0.413793	0.90625	0.896552	0.277142	0.672388	0.306573	0.243351	0.394397	0.901401	0.465875	0.57
51	0.454545	0.166667	0.218182	0.166667	0.363636	0.416667	0.818182	0.916667	0	0.747078	0.310606	0.192424	0.390152	0.867424	0.417947	0.57
15	0.375	0.166667	0.318841	0.25977	0.458333	0.4	0.833333	0.866667	0.254309	0.677638	0.270833	0.289305	0.429167	0.85	0.461875	0.57
37	0.166667	0.3125	0.351449	0.208333	0.416667	0.4375	0.916667	0.9375	0.0892955	0.721057	0.239583	0.279891	0.427083	0.927083	0.447332	0.56
78	0.172414	0.275862	0.307882	0.226601	0.448276	0.413793	0.931034	0.896552	0.211855	0.686856	0.224138	0.267241	0.431034	0.913793	0.45582	0.56
91	0.285714	0.4	0.335979	0.24	0.285714	0.52	0.964286	1	0.151883	0.691627	0.342857	0.287989	0.402857	0.982143	0.47656	0.56
52	0.272727	0.214286	0.285714	0.198413	0.363636	0.428571	0.863636	0.928571	0.243199	0.671928	0.243506	0.242063	0.396104	0.896104	0.448817	0.56
63	0.241379	0.322581	0.418719	0.275269	0.37931	0.354839	0.931034	0.83871	0.196837	0.678054	0.28198	0.346994	0.367075	0.884872	0.459302	0.56
41	0.290323	0.294118	0.2	0.197861	0.516129	0.411765	0.935484	0.882353	0.300952	0.640294	0.29222	0.19893	0.463947	0.908918	0.467544	0.55
2	0.375	0.321429	0.244805	0.16039	0.553571	0.482143	0.910714	0.875	0.784171	0.486521	0.348214	0.202597	0.517857	0.892857	0.538703	0.54
96	0.222222	0.166667	0.336182	0.210145	0.444444	0.291667	0.851852	0.833333	0.254326	0.642845	0.194444	0.273164	0.368056	0.842593	0.429238	0.54
69	0.314286	0.266667	0.364706	0.273563	0.4	0.4	0.971429	0.9	0.228065	0.639343	0.290476	0.319135	0.4	0.935714	0.468789	0.53
16	0.296296	0.185185	0.213675	0.176638	0.481481	0.481481	0.925926	0.962963	0.235781	0.636226	0.240741	0.195157	0.481481	0.944444	0.455638	0.53
73	0.142857	0.25	0.346561	0.311594	0.535714	0.375	0.964286	0.916667	0.155145	0.658645	0.196429	0.329078	0.455357	0.940476	0.455855	0.53
57	0.361111	0.242424	0.236508	0.172348	0.361111	0.545455	0.916667	0.878788	0.351254	0.591079	0.301768	0.204428	0.453283	0.897727	0.46659	0.53
83	0.0526316	0.419355	0.339181	0.31828	0.526316	0.322581	0.789474	0.870968	0.201755	0.635905	0.235993	0.32873	0.424448	0.830221	0.442842	0.52
44	0.416667	0.344828	0.333333	0.226601	0.444444	0.482759	0.888889	0.896552	0.313867	0.588365	0.380747	0.279967	0.463602	0.89272	0.486545	0.52
50	0.36	0.32	0.283333	0.17	0.32	0.56	0.96	1	0.204504	0.620556	0.34	0.226667	0.44	0.98	0.468621	0.52
32	0.375	0.142857	0.211538	0.156303	0.4	0.428571	0.875	0.857143	0.354897	0.584605	0.258929	0.18392	0.414286	0.866071	0.443785	0.52
58	0.454545	0.217391	0.264069	0.252964	0.409091	0.434783	0.909091	0.869565	0.230565	0.611175	0.335968	0.258517	0.421937	0.889328	0.457915	0.52
8	0.486486	0.147059	0.232733	0.183601	0.513514	0.382353	0.918919	0.823529	0.302674	0.591414	0.316773	0.208167	0.447933	0.871224	0.456364	0.52
54	0.366667	0.228571	0.393103	0.263866	0.366667	0.457143	0.866667	0.885714	0.264012	0.602912	0.297619	0.328484	0.411905	0.87619	0.463521	0.52
76	0.210526	0.28125	0.233918	0.219758	0.631579	0.46875	0.947368	0.90625	0.200778	0.617569	0.245888	0.226838	0.550164	0.926809	0.461341	0.51
93	0.357143	0.12	0.227513	0.203333	0.464286	0.36	0.928571	0.84	0.143058	0.632058	0.238571	0.215423	0.412143	0.884286	0.420923	0.51
79	0.217391	0.117647	0.44664	0.441176	0.565217	0.470588	0.913043	0.882353	0.17167	0.619989	0.167519	0.443908	0.517903	0.897698	0.469781	0.51
21	0.4	0.321429	0.247059	0.185185	0.428571	0.571429	0.857143	0.892857	0.387631	0.545934	0.360714	0.216122	0.5	0.875	0.4809	0.5
80	0.371429	0.178571	0.226891	0.169312	0.457143	0.392857	0.828571	0.821429	0.302111	0.56643	0.275	0.198101	0.425	0.825	0.43194	0.5
64	0.294118	0.228571	0.254902	0.179832	0.411765	0.371429	0.911765	0.857143	0.414173	0.526497	0.261345	0.217367	0.391597	0.884454	0.449239	0.49
86	0.222222	0.291667	0.2849	0.206522	0.296296	0.458333	0.814815	0.875	0.267042	0.558785	0.256944	0.245711	0.377315	0.844907	0.425118	0.48
47	0.28	0.37931	0.366667	0.300493	0.52	0.448276	0.88	0.931034	0.122858	0.587818	0.329655	0.33358	0.484138	0.905517	0.460594	0.48
28	0.208333	0.259259	0.307971	0.239316	0.375	0.518519	0.833333	0.925926	0.26888	0.554763	0.233796	0.273644	0.446759	0.87963	0.442912	0.48
87	0.277778	0.243902	0.346032	0.267073	0.388889	0.390244	0.861111	0.902439	0.405133	0.511431	0.26084	0.306552	0.389566	0.881775	0.459216	0.48
95	0.314286	0.111111	0.309244	0.233333	0.457143	0.361111	0.914286	0.861111	0.377929	0.517946	0.212698	0.271289	0.409127	0.887698	0.446115	0.47
40	0.275	0.27907	0.207692	0.189369	0.475	0.348837	0.875	0.906977	0.395629	0.506522	0.277035	0.198531	0.411919	0.890988	0.446771	0.47
92	0.193548	0.347826	0.35914	0.233202	0.483871	0.434783	0.870968	0.956522	0.190827	0.559746	0.270687	0.296171	0.459327	0.913745	0.448417	0.47
33	0.37037	0.324324	0.376068	0.265766	0.296296	0.27027	0.851852	0.864865	0.304992	0.524	0.347347	0.320917	0.283283	0.858358	0.439816	0.47
17	0.40625	0.147059	0.254032	0.188948	0.40625	0.470588	0.90625	0.882353	0.264244	0.535637	0.276654	0.22149	0.438419	0.894301	0.438458	0.47
46	0.439024	0.25	0.254878	0.195565	0.414634	0.53125	0.926829	0.875	0.332147	0.507646	0.344512	0.225221	0.472942	0.900915	0.463897	0.46
43	0.333333	0.375	0.330303	0.231855	0.422222	0.5625	0.911111	0.96875	0.354615	0.486456	0.354167	0.281079	0.492361	0.939931	0.484768	0.45
19	0.4	0.266667	0.296552	0.23908	0.466667	0.566667	0.866667	0.866667	0.314678	0.492619	0.333333	0.267816	0.516667	0.866667	0.465297	0.45
13	0.410256	0.21875	0.226721	0.201613	0.487179	0.375	0.923077	0.875	0.355063	0.481981	0.314503	0.214167	0.43109	0.899038	0.449307	0.45
49	0.142857	0.28125	0.293651	0.201613	0.392857	0.40625	0.857143	0.90625	0.232155	0.518605	0.212054	0.247632	0.399554	0.881696	0.415283	0.44
39	0.333333	0.266667	0.242424	0.222989	0.515152	0.433333	0.909091	0.9	0.264674	0.498549	0.3	0.232706	0.474242	0.904545	0.445786	0.44
67	0.382353	0.241379	0.245989	0.224138	0.411765	0.482759	0.911765	0.896552	0.294561	0.490054	0.311866	0.235064	0.447262	0.904158	0.447161	0.44
4	0.392157	0.23913	0.221176	0.173913	0.568627	0.347826	0.921569	0.804348	0.725027	0.35852	0.315644	0.197545	0.458227	0.862958	0.48632	0.43
22	0.365854	0.153846	0.213415	0.175439	0.439024	0.410256	0.829268	0.820513	0.39942	0.447373	0.25985	0.194427	0.42464	0.824891	0.4251	0.43
75	0.37037	0.181818	0.219373	0.17316	0.481481	0.272727	0.888889	0.909091	0.1848	0.499311	0.276094	0.196267	0.377104	0.89899	0.405428	0.42
71	0.421053	0.25	0.216216	0.177778	0.421053	0.416667	0.868421	0.805556	0.344068	0.430191	0.335526	0.196997	0.41886	0.836988	0.427105	0.41
6	0.473684	0.324324	0.278805	0.192192	0.552632	0.567568	0.894737	0.864865	0.507277	0.374736	0.399004	0.235499	0.5601	0.879801	0.492736	0.41
48	0.166667	0.285714	0.271739	0.185185	0.416667	0.25	0.958333	0.857143	0.238579	0.463241	0.22619	0.228462	0.333333	0.907738	0.399591	0.4
14	0.222222	0.288889	0.227813	0.170707	0.37037	0.466667	0.944444	0.844444	0.513867	0.371697	0.255556	0.19926	0.418519	0.894444	0.442224	0.4
3	0.333333	0.333333	0.234962	0.155388	0.561404	0.385965	0.929825	0.824561	0.816359	0.272639	0.333333	0.195175	0.473684	0.877193	0.494731	0.39
5	0.372093	0.230769	0.242525	0.159244	0.534884	0.512821	0.906977	0.897436	0.595347	0.33205	0.301431	0.200885	0.523852	0.902206	0.475962	0.39
98	0.416667	0.333333	0.275362	0.195238	0.458333	0.619048	0.875	0.904762	0.291663	0.408033	0.375	0.2353	0.53869	0.889881	0.456428	0.39
85	0.323529	0.294118	0.215686	0.185383	0.470588	0.441176	0.882353	0.911765	0.394519	0.359622	0.308824	0.200535	0.455882	0.897059	0.436074	0.37
7	0.365079	0.388889	0.262161	0.169113	0.47619	0.425926	0.873016	0.888889	0.830748	0.167264	0.376984	0.215637	0.451058	0.880952	0.487107	0.32
60	0.314286	0.205882	0.238655	0.212121	0.514286	0.5	0.914286	0.852941	0.397765	0.283143	0.260084	0.225388	0.507143	0.883613	0.426189	0.31
11	0.475	0.277778	0.253846	0.157143	0.525	0.472222	0.875	0.888889	0.534614	0.157234	0.376389	0.205495	0.498611	0.881944	0.442381	0.25
10	0.370968	0.326087	0.252776	0.152657	0.532258	0.456522	0.870968	0.891304	0.718718	0.0979915	0.348527	0.202717	0.49439	0.881136	0.457247	0.24
53	0.410256	0.194444	0.237517	0.177778	0.564103	0.472222	0.948718	0.861111	0.413544	0	0.30235	0.207647	0.518162	0.904915	0.391103	0.11

## Sheet: 1ghd_1000
No.	Cons. Score 1	Cons. Score 2	IntfClustering1	IntfClustering2	IntfHydro1	IntfHydro2	IntfPos1	IntfPos2	IntfSurfArea	IntfShtCont	AvgConsurf	AvgClustering	AvgHydro	AvgPos	FinScore	Normalized Weighted Score
1000.pdb	0.971831	0.03125	0.220523	0.150298	0.549296	0.390625	0.915493	0.828125	1	1	0.50154	0.18541	0.46996	0.871809	0.671453	0.964476
4.pdb	0.971831	0.03125	0.220523	0.150298	0.549296	0.390625	0.915493	0.828125	1	1	0.50154	0.18541	0.46996	0.871809	0.671453	0.964476
1.pdb	0.971429	0.0307692	0.219462	0.148077	0.542857	0.384615	0.928571	0.830769	0.98502	0.989593	0.501099	0.183769	0.463736	0.87967	0.667148	0.953736
252.pdb	0.952381	0	0.352381	0.333333	0.809524	0.5	1	0.875	0.182109	0.912472	0.47619	0.342857	0.654762	0.9375	0.584315	0.739431
406.pdb	0.956522	0	0.304348	0.238095	0.26087	0.454545	0.869565	0.909091	0.208046	0.913189	0.478261	0.271222	0.357708	0.889328	0.519626	0.739304
156.pdb	0.913043	0	0.268775	0.278947	0.565217	0.2	0.956522	0.75	0.182085	0.91943	0.456522	0.273861	0.382609	0.853261	0.511294	0.738079
65.pdb	0.913043	0	0.268775	0.278947	0.565217	0.2	0.956522	0.75	0.182085	0.91943	0.456522	0.273861	0.382609	0.853261	0.511294	0.738079
232.pdb	0.954545	0.0555556	0.199134	0.169935	0.636364	0.333333	0.909091	0.888889	0.197815	0.906862	0.505051	0.184534	0.484848	0.89899	0.529683	0.736521
726.pdb	1	0.117647	0.362319	0.205882	0.458333	0.294118	0.875	0.823529	0.195649	0.90597	0.558824	0.284101	0.376225	0.849265	0.528339	0.735953
111.pdb	1	0	0.274854	0.364672	0.789474	0.296296	0.947368	0.814815	0.165838	0.91037	0.5	0.319763	0.542885	0.881092	0.553325	0.733596
16.pdb	1	0	0.274854	0.364672	0.789474	0.296296	0.947368	0.814815	0.165838	0.91037	0.5	0.319763	0.542885	0.881092	0.553325	0.733596
69.pdb	1	0	0.274854	0.364672	0.789474	0.296296	0.947368	0.814815	0.165838	0.91037	0.5	0.319763	0.542885	0.881092	0.553325	0.733596
470.pdb	1	0	0.221053	0.185771	0.4	0.347826	0.95	0.913043	0.164308	0.915045	0.5	0.203412	0.373913	0.931522	0.5147	0.733323
754.pdb	0.952381	0.05	0.290476	0.263158	0.238095	0.5	0.857143	0.9	0.204038	0.903767	0.50119	0.276817	0.369048	0.878571	0.522239	0.732998
149.pdb	0.965517	0.0344828	0.349754	0.246305	0.482759	0.517241	0.896552	0.896552	0.256905	0.881037	0.5	0.29803	0.5	0.896552	0.555421	0.729538
57.pdb	0.965517	0.0344828	0.349754	0.246305	0.482759	0.517241	0.896552	0.896552	0.256905	0.881037	0.5	0.29803	0.5	0.896552	0.555421	0.729538
144.pdb	1	0	0.309942	0.307692	0.631579	0.285714	0.842105	0.785714	0.123809	0.918564	0.5	0.308817	0.458647	0.81391	0.520624	0.729486
52.pdb	1	0	0.309942	0.307692	0.631579	0.285714	0.842105	0.785714	0.123809	0.918564	0.5	0.308817	0.458647	0.81391	0.520624	0.729486
124.pdb	0.92	0	0.316667	0.318841	0.64	0.291667	0.92	0.875	0.2292	0.890189	0.46	0.317754	0.465833	0.8975	0.543413	0.727995
30.pdb	0.92	0	0.316667	0.318841	0.64	0.291667	0.92	0.875	0.2292	0.890189	0.46	0.317754	0.465833	0.8975	0.543413	0.727995
602.pdb	0.888889	0.0833333	0.305556	0.318182	0.555556	0.5	0.777778	1	0.139067	0.911112	0.486111	0.311869	0.527778	0.888889	0.544137	0.727786
851.pdb	0.928571	0	0.274725	0.294737	0.428571	0.25	0.857143	0.95	0.141322	0.916481	0.464286	0.284731	0.339286	0.903571	0.508279	0.727295
114.pdb	0.9375	0	0.275	0.28655	0.5625	0.631579	0.875	0.947368	0.198505	0.893215	0.46875	0.280775	0.597039	0.911184	0.558245	0.727126
19.pdb	0.9375	0	0.275	0.28655	0.5625	0.631579	0.875	0.947368	0.198505	0.893215	0.46875	0.280775	0.597039	0.911184	0.558245	0.727126
519.pdb	1	0.0689655	0.27619	0.187192	0.305556	0.517241	0.888889	0.931034	0.326823	0.85855	0.534483	0.231691	0.411398	0.909962	0.545485	0.727058
115.pdb	1	0	0.230769	0.228571	0.5	0.266667	0.857143	0.733333	0.129108	0.915768	0.5	0.22967	0.383333	0.795238	0.492186	0.726999
20.pdb	1	0	0.230769	0.228571	0.5	0.266667	0.857143	0.733333	0.129108	0.915768	0.5	0.22967	0.383333	0.795238	0.492186	0.726999
222.pdb	1	0	0.245614	0.190476	0.736842	0.333333	1	0.866667	0.128482	0.911292	0.5	0.218045	0.535088	0.933333	0.537707	0.726641
440.pdb	0.952381	0	0.342857	0.403509	0.714286	0.263158	0.952381	0.789474	0.121777	0.915952	0.47619	0.373183	0.488722	0.870927	0.541125	0.726585
807.pdb	0.947368	0	0.309942	0.313725	0.631579	0.388889	1	0.944444	0.136588	0.911461	0.473684	0.311834	0.510234	0.972222	0.552671	0.726573
865.pdb	0.9375	0	0.325	0.292398	0.625	0.263158	0.9375	0.842105	0.149358	0.90999	0.46875	0.308699	0.444079	0.889803	0.528446	0.726484
703.pdb	1	0	0.241379	0.281385	0.448276	0.227273	0.896552	0.909091	0.164209	0.906397	0.5	0.261382	0.337774	0.902821	0.512097	0.726267
371.pdb	1	0	0.23545	0.163043	0.535714	0.291667	0.964286	0.875	0.21719	0.889513	0.5	0.199247	0.41369	0.919643	0.523214	0.726056
824.pdb	1	0.0666667	0.263158	0.171429	0.315789	0.466667	0.894737	0.8	0.149403	0.906323	0.533333	0.217293	0.391228	0.847368	0.507492	0.725988
513.pdb	0.958333	0	0.282609	0.229885	0.166667	0.366667	0.833333	0.933333	0.261226	0.882424	0.479167	0.256247	0.266667	0.883333	0.504844	0.725707
919.pdb	1	0	0.310526	0.304762	0.5	0.333333	0.9	0.857143	0.162848	0.9038	0.5	0.307644	0.416667	0.878571	0.528255	0.725677
112.pdb	0.961538	0	0.243077	0.263158	0.615385	0.3	0.884615	1	0.213132	0.890167	0.480769	0.253117	0.457692	0.942308	0.539531	0.725641
17.pdb	0.961538	0	0.243077	0.263158	0.615385	0.3	0.884615	1	0.213132	0.890167	0.480769	0.253117	0.457692	0.942308	0.539531	0.725641
80.pdb	0.961538	0	0.243077	0.263158	0.615385	0.3	0.884615	1	0.213132	0.890167	0.480769	0.253117	0.457692	0.942308	0.539531	0.725641
137.pdb	0.958333	0	0.307971	0.257143	0.583333	0.571429	0.958333	0.952381	0.223444	0.884051	0.479167	0.282557	0.577381	0.955357	0.566993	0.725552
44.pdb	0.958333	0	0.307971	0.257143	0.583333	0.571429	0.958333	0.952381	0.223444	0.884051	0.479167	0.282557	0.577381	0.955357	0.566993	0.725552
127.pdb	0.931034	0.030303	0.23399	0.210227	0.448276	0.424242	0.931034	0.848485	0.394532	0.840734	0.480669	0.222109	0.436259	0.88976	0.54401	0.725401
33.pdb	0.931034	0.030303	0.23399	0.210227	0.448276	0.424242	0.931034	0.848485	0.394532	0.840734	0.480669	0.222109	0.436259	0.88976	0.54401	0.725401
409.pdb	0.954545	0	0.242424	0.189474	0.454545	0.45	0.954545	0.8	0.181692	0.898564	0.477273	0.215949	0.452273	0.877273	0.517171	0.725199
554.pdb	1	0.133333	0.316176	0.238095	0.588235	0.333333	0.823529	0.866667	0.193707	0.888873	0.566667	0.277136	0.460784	0.845098	0.538711	0.725168
397.pdb	1	0	0.208791	0.217949	0.714286	0.153846	1	1	0.121996	0.913343	0.5	0.21337	0.434066	1	0.530462	0.724821
709.pdb	0.875	0	0.283333	0.304762	0.5625	0.333333	0.875	0.904762	0.126977	0.914977	0.4375	0.294048	0.447917	0.889881	0.51855	0.724162
671.pdb	0.941176	0	0.286765	0.275	0.647059	0.3125	0.882353	0.8125	0.132312	0.909706	0.470588	0.280882	0.479779	0.847426	0.520116	0.723673
154.pdb	1	0	0.436842	0.371429	0.5	0.380952	0.9	0.952381	0.167249	0.899171	0.5	0.404135	0.440476	0.92619	0.556204	0.723654
63.pdb	1	0	0.436842	0.371429	0.5	0.380952	0.9	0.952381	0.167249	0.899171	0.5	0.404135	0.440476	0.92619	0.556204	0.723654
400.pdb	1	0	0.338235	0.272727	0.705882	0.181818	0.882353	0.818182	0.109742	0.914762	0.5	0.305481	0.44385	0.850267	0.520684	0.723602
200.pdb	0.95	0.0384615	0.194737	0.218462	0.55	0.307692	0.9	0.884615	0.20294	0.88965	0.494231	0.206599	0.428846	0.892308	0.519096	0.723321
201.pdb	0.952381	0	0.352381	0.375	0.666667	0.235294	0.952381	0.882353	0.134572	0.90881	0.47619	0.36369	0.45098	0.917367	0.541935	0.723175
977.pdb	1	0.0588235	0.225	0.235294	0.4375	0.352941	0.9375	0.823529	0.121365	0.90993	0.529412	0.230147	0.395221	0.880515	0.511098	0.722897
451.pdb	0.95	0	0.247368	0.280952	0.6	0.285714	0.9	0.904762	0.138535	0.907443	0.475	0.26416	0.442857	0.902381	0.52173	0.722748
782.pdb	1	0.0625	0.235294	0.316667	0.388889	0.375	0.888889	0.875	0.117203	0.910897	0.53125	0.27598	0.381944	0.881944	0.516536	0.722596
640.pdb	1	0	0.296703	0.390476	0.714286	0.266667	0.857143	1	0.10714	0.912447	0.5	0.34359	0.490476	0.928571	0.547037	0.722324
611.pdb	1	0.0526316	0.313725	0.269006	0.444444	0.631579	0.888889	0.947368	0.134045	0.901845	0.526316	0.291366	0.538012	0.918129	0.551619	0.722232
316.pdb	0.944444	0	0.228758	0.21978	0.444444	0.285714	0.833333	0.785714	0.153163	0.904929	0.472222	0.224269	0.365079	0.809524	0.488198	0.722144
162.pdb	0.909091	0.0833333	0.220779	0.202899	0.5	0.375	0.863636	0.833333	0.215829	0.884107	0.496212	0.211839	0.4375	0.848485	0.515662	0.722125
72.pdb	0.909091	0.0833333	0.220779	0.202899	0.5	0.375	0.863636	0.833333	0.215829	0.884107	0.496212	0.211839	0.4375	0.848485	0.515662	0.722125
395.pdb	1	0.222222	0.511111	0.472222	0.5	0.444444	0.9	0.888889	0.0787642	0.91258	0.611111	0.491667	0.472222	0.894444	0.576798	0.721936
771.pdb	1	0.05	0.27668	0.226316	0.434783	0.4	0.913043	0.85	0.162654	0.896516	0.525	0.251498	0.417391	0.881522	0.52243	0.721585
858.pdb	0.941176	0	0.279412	0.32967	0.647059	0.0714286	0.882353	0.785714	0.131731	0.91023	0.470588	0.304541	0.359244	0.834034	0.501728	0.721528
665.pdb	1	0	0.390476	0.339181	0.428571	0.421053	0.904762	1	0.179234	0.893156	0.5	0.364829	0.424812	0.952381	0.552402	0.721347
518.pdb	0.965517	0	0.364532	0.341991	0.62069	0.272727	0.827586	0.909091	0.249624	0.874152	0.482759	0.353262	0.446708	0.868339	0.545807	0.721128
120.pdb	1	0	0.233333	0.236842	0.666667	0.3	0.857143	0.95	0.174957	0.892253	0.5	0.235088	0.483333	0.903571	0.531534	0.721003
26.pdb	1	0	0.233333	0.236842	0.666667	0.3	0.857143	0.95	0.174957	0.892253	0.5	0.235088	0.483333	0.903571	0.531534	0.721003
636.pdb	0.952381	0	0.338095	0.339869	0.619048	0.277778	0.904762	0.944444	0.116934	0.910733	0.47619	0.338982	0.448413	0.924603	0.535976	0.721
384.pdb	0.9375	0	0.383333	0.454545	0.625	0.25	0.9375	0.833333	0.125373	0.908914	0.46875	0.418939	0.4375	0.885417	0.540816	0.72077
430.pdb	1	0	0.340659	0.320513	0.714286	0.230769	0.928571	0.769231	0.0931184	0.914647	0.5	0.330586	0.472527	0.848901	0.52663	0.720766
461.pdb	1	0.04	0.444444	0.313333	0.357143	0.36	0.964286	0.84	0.200964	0.886632	0.52	0.378889	0.358571	0.902143	0.5412	0.720605
261.pdb	1	0.04	0.268116	0.29	0.416667	0.24	0.958333	0.92	0.259016	0.871535	0.52	0.279058	0.328333	0.939167	0.532851	0.72059
253.pdb	0.944444	0	0.261438	0.267974	0.611111	0.222222	0.944444	0.888889	0.133628	0.906724	0.472222	0.264706	0.416667	0.916667	0.518436	0.720579
944.pdb	0.96	0	0.31	0.233202	0.52	0.391304	0.92	0.913043	0.166792	0.896005	0.48	0.271601	0.455652	0.916522	0.531095	0.720555
370.pdb	0.958333	0	0.32971	0.252381	0.333333	0.333333	0.833333	0.952381	0.22473	0.883408	0.479167	0.291046	0.333333	0.892857	0.517423	0.720459
335.pdb	0.909091	0	0.285714	0.286154	0.454545	0.269231	0.863636	0.846154	0.213957	0.887228	0.454545	0.285934	0.361888	0.854895	0.509741	0.720433
342.pdb	0.904762	0	0.252381	0.294118	0.619048	0.411765	1	0.941176	0.139702	0.90338	0.452381	0.273249	0.515406	0.970588	0.542451	0.720335
483.pdb	0.928571	0	0.417582	0.458333	0.571429	0.1875	0.857143	0.875	0.110343	0.914295	0.464286	0.437958	0.379464	0.866071	0.528736	0.720308
922.pdb	1	0.0714286	0.666667	0.417582	0.5	0.5	0.8	1	0.0938535	0.910611	0.535714	0.542125	0.5	0.9	0.580384	0.720303
331.pdb	0.928571	0	0.251323	0.246154	0.607143	0.307692	0.892857	0.961538	0.287397	0.863488	0.464286	0.248738	0.457418	0.927198	0.541421	0.720188
788.pdb	1	0	0.300654	0.275	0.555556	0.1875	0.944444	0.9375	0.141754	0.903276	0.5	0.287827	0.371528	0.940972	0.524226	0.720173
240.pdb	1	0.05	0.466667	0.321053	0.5	0.45	0.8125	0.95	0.164204	0.892445	0.525	0.39386	0.475	0.88125	0.555293	0.720076
740.pdb	1	0.0416667	0.363636	0.289855	0.391304	0.5	0.826087	0.916667	0.224566	0.876815	0.520833	0.326746	0.445652	0.871377	0.544332	0.719943
920.pdb	1	0	0.345588	0.384615	0.764706	0.357143	0.941176	0.857143	0.0929545	0.911124	0.5	0.365102	0.560924	0.89916	0.554877	0.71993
642.pdb	0.954545	0	0.285714	0.255411	0.318182	0.409091	0.909091	0.909091	0.278084	0.867353	0.477273	0.270563	0.363636	0.909091	0.527667	0.719921
300.pdb	0.956522	0	0.335968	0.258462	0.478261	0.269231	0.913043	0.846154	0.222535	0.882205	0.478261	0.297215	0.373746	0.879599	0.52226	0.719905
904.pdb	0.95	0.0555556	0.289474	0.313725	0.65	0.277778	0.95	0.944444	0.102108	0.910685	0.502778	0.3016	0.463889	0.947222	0.538047	0.719638
821.pdb	0.9375	0	0.333333	0.417582	0.6875	0.142857	0.9375	1	0.122756	0.908574	0.46875	0.375458	0.415179	0.96875	0.543244	0.719551
948.pdb	1	0.0555556	0.29249	0.248366	0.434783	0.444444	0.956522	0.888889	0.152939	0.895356	0.527778	0.270428	0.439614	0.922705	0.534803	0.719379
359.pdb	1	0.0625	0.258333	0.241667	0.625	0.4375	0.875	0.9375	0.135287	0.897277	0.53125	0.25	0.53125	0.90625	0.541886	0.719257
785.pdb	0.916667	0	0.257576	0.291667	0.75	0.125	1	1	0.117516	0.909618	0.458333	0.274621	0.4375	1	0.532931	0.719191
915.pdb	0.941176	0	0.272059	0.338235	0.411765	0.352941	0.941176	0.823529	0.141317	0.903492	0.470588	0.305147	0.382353	0.882353	0.514208	0.718989
829.pdb	0.941176	0.0555556	0.330882	0.294118	0.411765	0.333333	0.941176	0.944444	0.139419	0.902094	0.498366	0.3125	0.372549	0.94281	0.527956	0.718781
784.pdb	0.961538	0	0.295385	0.306667	0.576923	0.24	0.961538	0.84	0.209646	0.88295	0.480769	0.301026	0.408462	0.900769	0.530604	0.71869
227.pdb	1	0.0357143	0.304348	0.230159	0.416667	0.321429	0.875	0.857143	0.211935	0.880833	0.517857	0.267253	0.369048	0.866071	0.518833	0.718669
337.pdb	0.882353	0	0.205882	0.233333	0.470588	0.285714	0.823529	0.904762	0.168118	0.897433	0.441176	0.219608	0.378151	0.864146	0.494772	0.718371
897.pdb	0.941176	0	0.338235	0.425	0.588235	0.1875	1	0.8125	0.110974	0.910773	0.470588	0.381618	0.387868	0.90625	0.528012	0.718346
676.pdb	1	0	0.263158	0.314286	0.526316	0.2	0.842105	0.866667	0.142767	0.900709	0.5	0.288722	0.363158	0.854386	0.50829	0.718334
959.pdb	1	0.0454545	0.248366	0.220779	0.333333	0.454545	0.833333	0.863636	0.14387	0.897813	0.522727	0.234573	0.393939	0.848485	0.506901	0.718193
159.pdb	0.928571	0	0.307692	0.483516	0.642857	0.142857	0.857143	1	0.100713	0.913664	0.464286	0.395604	0.392857	0.928571	0.532616	0.718189
68.pdb	0.928571	0	0.307692	0.483516	0.642857	0.142857	0.857143	1	0.100713	0.913664	0.464286	0.395604	0.392857	0.928571	0.532616	0.718189
104.pdb	0.933333	0	0.32381	0.30303	0.466667	0.333333	0.866667	0.833333	0.111903	0.909984	0.466667	0.31342	0.4	0.85	0.508662	0.718002
8.pdb	0.933333	0	0.32381	0.30303	0.466667	0.333333	0.866667	0.833333	0.111903	0.909984	0.466667	0.31342	0.4	0.85	0.508662	0.718002
934.pdb	0.894737	0	0.327485	0.367965	0.684211	0.272727	0.947368	0.954545	0.182432	0.889795	0.447368	0.347725	0.478469	0.950957	0.549458	0.717974
958.pdb	1	0	0.372549	0.266667	0.722222	0.4	1	0.8	0.0973303	0.907041	0.5	0.319608	0.561111	0.9	0.547515	0.717828
654.pdb	0.923077	0.05	0.273846	0.221053	0.423077	0.45	0.961538	0.9	0.207078	0.881305	0.486538	0.247449	0.436538	0.930769	0.531613	0.717826
323.pdb	1	0	0.378788	0.410256	0.583333	0.230769	0.916667	0.769231	0.0942807	0.912091	0.5	0.394522	0.407051	0.842949	0.525149	0.717823
710.pdb	0.9375	0	0.333333	0.397059	0.6875	0.235294	0.875	1	0.112097	0.907759	0.46875	0.365196	0.461397	0.9375	0.542117	0.717749
256.pdb	0.888889	0	0.305556	0.287879	0.777778	0.583333	0.888889	1	0.124956	0.899773	0.444444	0.296717	0.680556	0.944444	0.565148	0.717659
167.pdb	0.947368	0	0.269006	0.285714	0.578947	0.2	0.894737	0.933333	0.136414	0.902604	0.473684	0.27736	0.389474	0.914035	0.515595	0.717657
77.pdb	0.947368	0	0.269006	0.285714	0.578947	0.2	0.894737	0.933333	0.136414	0.902604	0.473684	0.27736	0.389474	0.914035	0.515595	0.717657
391.pdb	0.916667	0.125	0.242424	0.283333	0.5	0.375	1	0.8125	0.0977724	0.908418	0.520833	0.262879	0.4375	0.90625	0.522275	0.717491
264.pdb	1	0.0769231	0.27619	0.282051	0.466667	0.307692	0.866667	0.769231	0.0885291	0.911061	0.538462	0.279121	0.387179	0.817949	0.503717	0.717447
826.pdb	0.933333	0.0454545	0.27619	0.359307	0.6	0.181818	0.933333	0.818182	0.122507	0.904913	0.489394	0.317749	0.390909	0.875758	0.516872	0.717376
537.pdb	0.941176	0	0.264706	0.261438	0.588235	0.222222	0.941176	0.944444	0.11615	0.907451	0.470588	0.263072	0.405229	0.94281	0.51755	0.717303
866.pdb	0.916667	0.0526316	0.318182	0.315789	0.666667	0.368421	0.916667	0.894737	0.114665	0.903811	0.484649	0.316986	0.517544	0.905702	0.540559	0.717298
565.pdb	0.96875	0	0.264113	0.195699	0.40625	0.322581	0.84375	0.903226	0.266586	0.866341	0.484375	0.229906	0.364415	0.873488	0.514185	0.717253
254.pdb	0.95	0	0.342105	0.441667	0.7	0.3125	0.95	0.8125	0.0975538	0.90933	0.475	0.391886	0.50625	0.88125	0.543545	0.717197
170.pdb	0.95	0	0.226316	0.229437	0.55	0.272727	0.95	0.954545	0.167254	0.892715	0.475	0.227877	0.411364	0.952273	0.52108	0.71711
81.pdb	0.95	0	0.226316	0.229437	0.55	0.272727	0.95	0.954545	0.167254	0.892715	0.475	0.227877	0.411364	0.952273	0.52108	0.71711
280.pdb	0.954545	0	0.233766	0.2	0.545455	0.461538	0.954545	0.884615	0.155681	0.893185	0.477273	0.216883	0.503497	0.91958	0.527683	0.717095
270.pdb	0.956522	0	0.284585	0.247619	0.478261	0.285714	0.913043	1	0.223806	0.877486	0.478261	0.266102	0.381988	0.956522	0.530694	0.716879
881.pdb	0.947368	0	0.222222	0.205882	0.210526	0.294118	0.947368	0.882353	0.197457	0.888548	0.473684	0.214052	0.252322	0.914861	0.490154	0.716862
744.pdb	1	0	0.389706	0.24183	0.470588	0.444444	0.882353	1	0.145012	0.895479	0.5	0.315768	0.457516	0.941176	0.542492	0.716853
957.pdb	0.954545	0.04	0.333333	0.283333	0.272727	0.36	0.818182	0.84	0.214811	0.880339	0.497273	0.308333	0.316364	0.829091	0.507702	0.7168
976.pdb	1	0	0.406593	0.474359	0.642857	0.461538	0.857143	0.846154	0.0800755	0.910539	0.5	0.440476	0.552198	0.851648	0.555823	0.716753
564.pdb	1	0.04	0.32381	0.26	0.333333	0.36	0.904762	0.88	0.188025	0.885198	0.52	0.291905	0.346667	0.892381	0.520696	0.716733
287.pdb	0.933333	0.0833333	0.380952	0.272727	0.666667	0.416667	1	1	0.0744183	0.911778	0.508333	0.32684	0.541667	1	0.560506	0.716731
102.pdb	0.9375	0	0.308333	0.320513	0.5625	0.307692	0.875	0.846154	0.114391	0.90644	0.46875	0.314423	0.435096	0.860577	0.516613	0.716719
6.pdb	0.9375	0	0.308333	0.320513	0.5625	0.307692	0.875	0.846154	0.114391	0.90644	0.46875	0.314423	0.435096	0.860577	0.516613	0.716719
355.pdb	1	0	0.249012	0.340659	0.608696	0.285714	0.913043	0.928571	0.129689	0.899754	0.5	0.294836	0.447205	0.920807	0.532049	0.716702
573.pdb	0.944444	0	0.313725	0.43956	0.777778	0.285714	0.944444	0.857143	0.075804	0.913889	0.472222	0.376643	0.531746	0.900794	0.545183	0.716546
110.pdb	0.947368	0	0.28655	0.238095	0.526316	0.266667	0.894737	0.866667	0.152095	0.896562	0.473684	0.262322	0.396491	0.880702	0.510309	0.716523
15.pdb	0.947368	0	0.28655	0.238095	0.526316	0.266667	0.894737	0.866667	0.152095	0.896562	0.473684	0.262322	0.396491	0.880702	0.510309	0.716523
58.pdb	0.947368	0	0.28655	0.238095	0.526316	0.266667	0.894737	0.866667	0.152095	0.896562	0.473684	0.262322	0.396491	0.880702	0.510309	0.716523
268.pdb	0.947368	0	0.45614	0.4	0.526316	0.333333	0.894737	1	0.151255	0.895852	0.473684	0.42807	0.429825	0.947368	0.554342	0.716504
425.pdb	0.909091	0	0.30303	0.342857	0.590909	0.285714	0.954545	0.761905	0.168177	0.892071	0.454545	0.322944	0.438312	0.858225	0.522379	0.716341
217.pdb	0.928571	0.0769231	0.285714	0.205128	0.357143	0.461538	0.857143	1	0.0926665	0.910196	0.502747	0.245421	0.409341	0.928571	0.514824	0.716301
488.pdb	1	0	0.24183	0.316667	0.555556	0.32	0.888889	0.8	0.16708	0.889182	0.5	0.279248	0.437778	0.844444	0.519622	0.716274
230.pdb	0.9375	0.0555556	0.233333	0.24183	0.5	0.444444	0.9375	0.833333	0.129446	0.898611	0.496528	0.237582	0.472222	0.885417	0.519968	0.716146
605.pdb	1	0.181818	0.222222	0.272727	0.6	0.363636	0.8	1	0.0638985	0.909817	0.590909	0.247475	0.481818	0.9	0.53232	0.716128
278.pdb	1	0.0666667	0.375	0.352381	0.5625	0.533333	0.875	0.933333	0.0910324	0.904351	0.533333	0.36369	0.547917	0.904167	0.557415	0.716008
181.pdb	0.933333	0	0.238095	0.205882	0.6	0.411765	1	0.941176	0.114645	0.903598	0.466667	0.221989	0.505882	0.970588	0.530561	0.716006
93.pdb	0.933333	0	0.238095	0.205882	0.6	0.411765	1	0.941176	0.114645	0.903598	0.466667	0.221989	0.505882	0.970588	0.530561	0.716006
551.pdb	0.882353	0	0.286765	0.352941	0.647059	0.166667	0.882353	0.888889	0.10264	0.911208	0.441176	0.319853	0.406863	0.885621	0.511227	0.715906
484.pdb	1	0	0.345588	0.301471	0.588235	0.294118	0.823529	0.941176	0.130653	0.898557	0.5	0.323529	0.441176	0.882353	0.529378	0.715901
221.pdb	1	0	0.281046	0.294872	0.611111	0.384615	1	0.923077	0.0999876	0.905275	0.5	0.287959	0.497863	0.961538	0.542104	0.715806
773.pdb	1	0	0.385965	0.336842	0.473684	0.25	0.947368	0.9	0.181484	0.886068	0.5	0.361404	0.361842	0.923684	0.535747	0.715363
606.pdb	0.956522	0	0.355731	0.326667	0.434783	0.28	0.913043	0.84	0.156595	0.894496	0.478261	0.341199	0.357391	0.876522	0.517411	0.715362
429.pdb	1	0	0.5	0.530303	0.538462	0.166667	0.923077	0.666667	0.112872	0.905085	0.5	0.515152	0.352564	0.794872	0.530091	0.715337
668.pdb	1	0	0.348485	0.239766	0.666667	0.263158	0.916667	0.842105	0.105357	0.903898	0.5	0.294125	0.464912	0.879386	0.524613	0.715215
983.pdb	1	0.04	0.23871	0.206667	0.290323	0.4	0.967742	0.88	0.275789	0.858972	0.52	0.222688	0.345161	0.923871	0.524414	0.715111
356.pdb	0.916667	0	0.289855	0.242754	0.5	0.333333	0.833333	0.875	0.2517	0.867744	0.458333	0.266304	0.416667	0.854167	0.519152	0.715043
911.pdb	1	0.166667	0.305556	0.333333	0.444444	0.5	0.888889	0.833333	0.0569797	0.911001	0.583333	0.319444	0.472222	0.861111	0.534015	0.715038
241.pdb	0.909091	0	0.436364	0.418301	0.818182	0.555556	1	0.833333	0.117178	0.897326	0.454545	0.427332	0.686869	0.916667	0.583319	0.714948
714.pdb	0.952381	0	0.271429	0.390476	0.809524	0.47619	1	0.857143	0.207709	0.872217	0.47619	0.330952	0.642857	0.928571	0.576416	0.714927
204.pdb	1	0	0.371795	0.32381	0.538462	0.4	0.846154	1	0.0977873	0.905439	0.5	0.347802	0.469231	0.923077	0.540556	0.714913
327.pdb	0.95	0.0588235	0.252632	0.205882	0.55	0.352941	0.9	0.882353	0.176854	0.883815	0.504412	0.229257	0.451471	0.891176	0.522831	0.714806
878.pdb	0.941176	0.0666667	0.308824	0.238095	0.529412	0.266667	0.823529	0.933333	0.133916	0.896918	0.503922	0.273459	0.398039	0.878431	0.514114	0.71469
918.pdb	0.923077	0.0769231	0.24359	0.24359	0.461538	0.307692	0.846154	0.923077	0.087789	0.910114	0.5	0.24359	0.384615	0.884615	0.501787	0.714633
438.pdb	1	0	0.294118	0.326316	0.611111	0.3	0.888889	0.8	0.160563	0.888144	0.5	0.310217	0.455556	0.844444	0.526487	0.714569
815.pdb	0.933333	0.0625	0.409524	0.366667	0.333333	0.3125	0.866667	0.875	0.158	0.892432	0.497917	0.388095	0.322917	0.870833	0.521699	0.71443
191.pdb	0.923077	0.0588235	0.346154	0.308824	0.461538	0.470588	0.923077	0.882353	0.145007	0.892478	0.49095	0.327489	0.466063	0.902715	0.53745	0.714379
914.pdb	1	0	0.409524	0.568627	0.666667	0.333333	0.933333	0.833333	0.0785805	0.909111	0.5	0.489076	0.5	0.883333	0.560017	0.714367
628.pdb	1	0	0.313725	0.397059	0.833333	0.411765	1	0.823529	0.107239	0.897677	0.5	0.355392	0.622549	0.911765	0.56577	0.714203
964.pdb	1	0	0.258333	0.258333	0.5625	0.1875	0.9375	0.875	0.115757	0.901634	0.5	0.258333	0.375	0.90625	0.509496	0.713844
616.pdb	0.928571	0.0714286	0.307692	0.21978	0.571429	0.428571	1	0.857143	0.0701269	0.910642	0.5	0.263736	0.5	0.928571	0.528846	0.713794
888.pdb	0.956522	0	0.264822	0.2	0.521739	0.461538	0.869565	0.807692	0.220076	0.871043	0.478261	0.232411	0.491639	0.838629	0.52201	0.713623
755.pdb	1	0	0.340659	0.35	0.785714	0.3125	1	0.875	0.0718057	0.908571	0.5	0.34533	0.549107	0.9375	0.552052	0.7136
229.pdb	0.909091	0	0.320346	0.376623	0.636364	0.272727	0.954545	0.909091	0.15807	0.890569	0.454545	0.348485	0.454545	0.931818	0.539672	0.713548
585.pdb	0.958333	0.0434783	0.282609	0.233202	0.25	0.478261	0.958333	0.956522	0.208285	0.875983	0.500906	0.257905	0.36413	0.957428	0.52744	0.713453
893.pdb	1	0	0.266667	0.361905	0.666667	0.133333	0.866667	0.8	0.119388	0.899395	0.5	0.314286	0.4	0.833333	0.511067	0.713436
174.pdb	0.944444	0.05	0.398693	0.4	0.611111	0.5	0.944444	0.95	0.142871	0.888838	0.497222	0.399346	0.555556	0.947222	0.571843	0.713398
85.pdb	0.944444	0.05	0.398693	0.4	0.611111	0.5	0.944444	0.95	0.142871	0.888838	0.497222	0.399346	0.555556	0.947222	0.571843	0.713398
376.pdb	0.947368	0.0625	0.374269	0.308333	0.421053	0.4375	0.894737	0.8125	0.135292	0.893791	0.504934	0.341301	0.429276	0.853618	0.526369	0.713358
752.pdb	1	0.0625	0.421053	0.283333	0.45	0.375	0.9	0.875	0.198078	0.874986	0.53125	0.352193	0.4125	0.8875	0.542751	0.713168
247.pdb	0.904762	0.0454545	0.257143	0.207792	0.52381	0.363636	0.952381	0.954545	0.161333	0.88794	0.475108	0.232468	0.443723	0.953463	0.525672	0.713093
185.pdb	0.928571	0	0.263736	0.266667	0.5	0.428571	1	0.952381	0.0878883	0.90822	0.464286	0.265201	0.464286	0.97619	0.527679	0.713078
97.pdb	0.928571	0	0.263736	0.266667	0.5	0.428571	1	0.952381	0.0878883	0.90822	0.464286	0.265201	0.464286	0.97619	0.527679	0.713078
681.pdb	1	0	0.385714	0.29	0.190476	0.2	0.857143	0.92	0.17226	0.890018	0.5	0.337857	0.195238	0.888571	0.497324	0.71307
719.pdb	0.875	0	0.241667	0.153846	0.4375	0.230769	0.9375	0.923077	0.0978071	0.910835	0.4375	0.197756	0.334135	0.930288	0.48472	0.713029
432.pdb	1	0	0.395604	0.563636	0.785714	0.272727	1	0.818182	0.075799	0.907236	0.5	0.47962	0.529221	0.909091	0.566828	0.713027
844.pdb	0.956522	0.0952381	0.229249	0.185714	0.434783	0.47619	0.913043	0.857143	0.199697	0.873431	0.52588	0.207482	0.455487	0.885093	0.524512	0.712948
641.pdb	0.904762	0	0.209524	0.193846	0.428571	0.423077	0.952381	0.923077	0.14755	0.893291	0.452381	0.201685	0.425824	0.937729	0.509743	0.712748
301.pdb	1	0.0555556	0.26087	0.267974	0.5	0.166667	0.958333	0.777778	0.213326	0.872337	0.527778	0.264422	0.333333	0.868056	0.513209	0.712527
762.pdb	1	0	0.371429	0.277778	0.733333	0.333333	0.866667	0.777778	0.0593538	0.91078	0.5	0.324603	0.533333	0.822222	0.525049	0.712407
770.pdb	1	0.0714286	0.628205	0.340659	0.461538	0.571429	0.846154	1	0.0941515	0.899149	0.535714	0.484432	0.516484	0.923077	0.575501	0.712325
629.pdb	0.941176	0.0434783	0.279412	0.272727	0.470588	0.521739	0.882353	0.956522	0.18273	0.878396	0.492327	0.27607	0.496164	0.919437	0.540854	0.712315
670.pdb	0.909091	0	0.490909	0.266667	0.545455	0.2	1	0.9	0.0807162	0.912116	0.454545	0.378788	0.372727	0.95	0.524815	0.71217
334.pdb	0.965517	0	0.29064	0.256614	0.37931	0.357143	0.896552	0.928571	0.196245	0.878408	0.482759	0.273627	0.368227	0.912562	0.518638	0.711989
909.pdb	1	0	0.448718	0.591667	0.769231	0.3125	0.923077	0.875	0.0562048	0.910845	0.5	0.520192	0.540865	0.899038	0.571191	0.711975
514.pdb	1	0	0.307692	0.371429	0.714286	0.2	0.928571	0.866667	0.071314	0.90892	0.5	0.33956	0.457143	0.897619	0.529093	0.711917
380.pdb	1	0	0.304762	0.284211	0.466667	0.25	0.866667	0.9	0.163052	0.886443	0.5	0.294486	0.358333	0.883333	0.514275	0.711881
588.pdb	1	0.0588235	0.24183	0.323529	0.5	0.294118	0.888889	0.823529	0.0912807	0.902262	0.529412	0.28268	0.397059	0.856209	0.509817	0.711319
336.pdb	0.952381	0.0526316	0.280952	0.304094	0.619048	0.421053	0.904762	0.736842	0.175459	0.877605	0.502506	0.292523	0.52005	0.820802	0.531491	0.711269
166.pdb	1	0	0.281385	0.245059	0.318182	0.304348	0.954545	0.956522	0.189306	0.879575	0.5	0.263222	0.311265	0.955534	0.516484	0.711176
76.pdb	1	0	0.281385	0.245059	0.318182	0.304348	0.954545	0.956522	0.189306	0.879575	0.5	0.263222	0.311265	0.955534	0.516484	0.711176
906.pdb	0.9375	0	0.316667	0.275	0.5625	0.4375	1	0.8125	0.105168	0.899521	0.46875	0.295833	0.5	0.90625	0.529254	0.711122
322.pdb	0.928571	0	0.549451	0.461538	0.5	0.357143	0.928571	0.928571	0.0836715	0.90758	0.464286	0.505495	0.428571	0.928571	0.553029	0.711054
779.pdb	0.9375	0	0.2	0.300654	0.625	0.388889	0.9375	0.944444	0.120352	0.894976	0.46875	0.250327	0.506944	0.940972	0.530387	0.710979
566.pdb	0.941176	0	0.242647	0.274854	0.647059	0.263158	0.941176	0.947368	0.125607	0.894756	0.470588	0.25875	0.455108	0.944272	0.524847	0.710925
544.pdb	0.944444	0	0.352941	0.368421	0.555556	0.315789	0.833333	0.842105	0.154002	0.887396	0.472222	0.360681	0.435673	0.837719	0.524616	0.710924
396.pdb	0.966667	0	0.317241	0.296296	0.433333	0.285714	0.933333	0.892857	0.211657	0.872817	0.483333	0.306769	0.359524	0.913095	0.524533	0.710845
889.pdb	1	0	0.366667	0.252632	0.3125	0.35	1	0.9	0.136077	0.893146	0.5	0.309649	0.33125	0.95	0.52002	0.710837
614.pdb	1	0.181818	0.454545	0.345455	0.454545	0.363636	0.909091	0.909091	0.0997343	0.89469	0.590909	0.4	0.409091	0.909091	0.550586	0.710798
482.pdb	1	0	0.235294	0.208333	0.647059	0.4375	0.941176	1	0.121812	0.89114	0.5	0.221814	0.542279	0.970588	0.541272	0.71074
643.pdb	0.928571	0	0.340659	0.360294	0.571429	0.235294	1	0.764706	0.101373	0.902817	0.464286	0.350477	0.403361	0.882353	0.517445	0.710613
653.pdb	0.933333	0.0769231	0.285714	0.205128	0.666667	0.461538	1	0.923077	0.0985323	0.896251	0.505128	0.245421	0.564103	0.961538	0.545162	0.710508
445.pdb	0.958333	0.0384615	0.405797	0.326154	0.458333	0.384615	0.875	0.923077	0.21131	0.869661	0.498397	0.365975	0.421474	0.899038	0.544309	0.710464
352.pdb	1	0	0.275	0.316667	0.625	0.3125	1	0.75	0.0995853	0.898803	0.5	0.295833	0.46875	0.875	0.522995	0.710418
694.pdb	1	0.0714286	0.313725	0.197802	0.722222	0.142857	0.944444	0.857143	0.098577	0.897524	0.535714	0.255764	0.43254	0.900794	0.520152	0.710344
431.pdb	0.952381	0	0.271429	0.27619	0.571429	0.333333	0.904762	0.809524	0.182512	0.877982	0.47619	0.27381	0.452381	0.857143	0.520003	0.710287
531.pdb	0.923077	0	0.371795	0.380952	0.769231	0.285714	0.923077	1	0.0588124	0.910271	0.461538	0.376374	0.527473	0.961538	0.549334	0.709886
434.pdb	1	0.0769231	0.294253	0.212308	0.466667	0.269231	0.9	0.846154	0.274741	0.850091	0.538462	0.25328	0.367949	0.873077	0.526267	0.709797
233.pdb	0.974359	0	0.298246	0.251894	0.538462	0.363636	0.974359	0.878788	0.281973	0.849327	0.487179	0.27507	0.451049	0.926573	0.545195	0.709783
577.pdb	0.9375	0	0.333333	0.405263	0.625	0.35	0.9375	0.9	0.123928	0.892774	0.46875	0.369298	0.4875	0.91875	0.5435	0.709698
819.pdb	1	0	0.373626	0.450292	0.357143	0.315789	0.785714	0.947368	0.10339	0.900394	0.5	0.411959	0.336466	0.866541	0.519792	0.709695
508.pdb	0.9375	0	0.25	0.415205	0.75	0.263158	0.9375	0.894737	0.0836814	0.9032	0.46875	0.332602	0.506579	0.916118	0.535155	0.709642
968.pdb	0.923077	0	0.24359	0.283333	0.461538	0.25	0.923077	0.6875	0.0751683	0.910037	0.461538	0.263462	0.355769	0.805288	0.478544	0.709553
753.pdb	0.947368	0	0.298246	0.279412	0.684211	0.0588235	0.842105	0.764706	0.155969	0.8866	0.473684	0.288829	0.371517	0.803406	0.496667	0.709527
780.pdb	0.95	0.0588235	0.252632	0.154412	0.55	0.235294	0.95	0.882353	0.0709415	0.907091	0.504412	0.203522	0.392647	0.916176	0.499132	0.709438
868.pdb	0.888889	0	0.261438	0.272727	0.555556	0.227273	0.888889	0.863636	0.204366	0.874596	0.444444	0.267083	0.391414	0.876263	0.509694	0.709379
540.pdb	0.894737	0	0.274854	0.283333	0.578947	0.1875	0.947368	0.75	0.128189	0.895479	0.447368	0.279094	0.383224	0.848684	0.497006	0.70937
604.pdb	1	0.0714286	0.383333	0.208791	0.25	0.571429	0.875	1	0.145017	0.883997	0.535714	0.296062	0.410714	0.9375	0.534834	0.709321
324.pdb	0.916667	0.0666667	0.287879	0.247619	0.5	0.533333	1	0.933333	0.118191	0.891273	0.491667	0.267749	0.516667	0.966667	0.542036	0.709184
131.pdb	0.888889	0	0.281046	0.331579	0.555556	0.25	0.833333	0.85	0.153724	0.887837	0.444444	0.306312	0.402778	0.841667	0.506127	0.709143
38.pdb	0.888889	0	0.281046	0.331579	0.555556	0.25	0.833333	0.85	0.153724	0.887837	0.444444	0.306312	0.402778	0.841667	0.506127	0.709143
176.pdb	0.909091	0.0833333	0.272727	0.30303	0.727273	0.333333	1	0.916667	0.0541635	0.907804	0.496212	0.287879	0.530303	0.958333	0.539116	0.708946
87.pdb	0.909091	0.0833333	0.272727	0.30303	0.727273	0.333333	1	0.916667	0.0541635	0.907804	0.496212	0.287879	0.530303	0.958333	0.539116	0.708946
583.pdb	0.944444	0	0.235294	0.310526	0.444444	0.2	0.888889	0.9	0.151722	0.88839	0.472222	0.27291	0.322222	0.894444	0.500319	0.708925
524.pdb	0.9375	0.0555556	0.316667	0.27451	0.4375	0.388889	1	0.888889	0.0964015	0.899151	0.496528	0.295588	0.413194	0.944444	0.524218	0.70875
552.pdb	1	0.125	0.405797	0.283333	0.375	0.375	0.875	0.875	0.146686	0.881881	0.5625	0.344565	0.375	0.875	0.530939	0.708735
857.pdb	1	0.0588235	0.372549	0.338235	0.555556	0.470588	1	0.941176	0.0558125	0.905078	0.529412	0.355392	0.513072	0.970588	0.554892	0.708602
404.pdb	0.923077	0.0714286	0.5	0.285714	0.384615	0.357143	0.846154	0.928571	0.0549631	0.911363	0.497253	0.392857	0.370879	0.887363	0.519113	0.708568
458.pdb	0.941176	0	0.25	0.314286	0.588235	0.266667	0.941176	0.866667	0.06142	0.909842	0.470588	0.282143	0.427451	0.903922	0.509228	0.708547
439.pdb	1	0.142857	0.391667	0.351648	0.5625	0.428571	0.9375	0.785714	0.106305	0.888716	0.571429	0.371658	0.495536	0.861607	0.549208	0.708506
790.pdb	1	0	0.358333	0.274854	0.625	0.315789	1	0.947368	0.165307	0.878117	0.5	0.316594	0.470395	0.973684	0.550683	0.708495
180.pdb	0.9375	0.0714286	0.325	0.186813	0.5	0.5	0.875	1	0.0882907	0.898	0.504464	0.255907	0.5	0.9375	0.530694	0.708421
92.pdb	0.9375	0.0714286	0.325	0.186813	0.5	0.5	0.875	1	0.0882907	0.898	0.504464	0.255907	0.5	0.9375	0.530694	0.708421
748.pdb	0.916667	0	0.454545	0.290909	0.5	0.454545	0.833333	1	0.0641866	0.908376	0.458333	0.372727	0.477273	0.916667	0.532927	0.708414
867.pdb	0.947368	0.0588235	0.397661	0.257353	0.368421	0.352941	0.947368	0.941176	0.121122	0.892902	0.503096	0.327507	0.360681	0.944272	0.52493	0.708411
242.pdb	1	0.0714286	0.304762	0.285714	0.4	0.428571	0.866667	0.857143	0.172717	0.875054	0.535714	0.295238	0.414286	0.861905	0.525819	0.708404
496.pdb	0.875	0	0.283333	0.333333	0.5	0.428571	0.9375	0.857143	0.12054	0.894687	0.4375	0.308333	0.464286	0.897321	0.520445	0.70839
129.pdb	0.965517	0	0.29803	0.233871	0.448276	0.3125	0.827586	0.875	0.284178	0.848936	0.482759	0.26595	0.380388	0.851293	0.518917	0.708304
35.pdb	0.965517	0	0.29803	0.233871	0.448276	0.3125	0.827586	0.875	0.284178	0.848936	0.482759	0.26595	0.380388	0.851293	0.518917	0.708304
587.pdb	1	0.0555556	0.25	0.261438	0.470588	0.277778	0.882353	0.833333	0.148683	0.883118	0.527778	0.255719	0.374183	0.857843	0.507887	0.708285
454.pdb	1	0	0.32381	0.266667	0.666667	0.375	1	0.8125	0.115504	0.889965	0.5	0.295238	0.520833	0.90625	0.537965	0.708192
177.pdb	0.941176	0.0357143	0.323529	0.298942	0.529412	0.25	0.823529	0.892857	0.180063	0.876432	0.488445	0.311236	0.389706	0.858193	0.517346	0.708024
88.pdb	0.941176	0.0357143	0.323529	0.298942	0.529412	0.25	0.823529	0.892857	0.180063	0.876432	0.488445	0.311236	0.389706	0.858193	0.517346	0.708024
663.pdb	1	0	0.228571	0.2	0.4	0.25	0.866667	0.875	0.157221	0.883638	0.5	0.214286	0.325	0.870833	0.49183	0.708
645.pdb	1	0.0625	0.333333	0.4	0.5	0.4375	0.916667	0.875	0.072953	0.900606	0.53125	0.366667	0.46875	0.895833	0.539343	0.707971
532.pdb	1	0	0.307692	0.393939	0.714286	0.333333	0.928571	0.75	0.0404699	0.910114	0.5	0.350816	0.52381	0.839286	0.527416	0.707953
876.pdb	0.888889	0	0.305556	0.410256	0.777778	0.307692	1	0.923077	0.0781931	0.902967	0.444444	0.357906	0.542735	0.961538	0.547964	0.707881
590.pdb	1	0	0.252632	0.163743	0.4	0.526316	0.95	0.894737	0.113368	0.891531	0.5	0.208187	0.463158	0.922368	0.516435	0.707754
389.pdb	0.933333	0	0.342857	0.390476	0.733333	0.266667	0.933333	0.866667	0.0793454	0.901894	0.466667	0.366667	0.5	0.9	0.535762	0.707585
223.pdb	0.954545	0	0.285714	0.220635	0.545455	0.444444	0.863636	0.861111	0.263422	0.85065	0.477273	0.253175	0.494949	0.862374	0.53364	0.707421
526.pdb	1	0	0.227273	0.254545	0.666667	0.363636	0.916667	1	0.0458043	0.908117	0.5	0.240909	0.515152	0.958333	0.528053	0.707389
179.pdb	0.933333	0	0.361905	0.488889	0.6	0.4	0.933333	0.9	0.0929694	0.897842	0.466667	0.425397	0.5	0.916667	0.549924	0.707352
90.pdb	0.933333	0	0.361905	0.488889	0.6	0.4	0.933333	0.9	0.0929694	0.897842	0.466667	0.425397	0.5	0.916667	0.549924	0.707352
879.pdb	0.941176	0	0.367647	0.355556	0.647059	0.2	0.882353	0.7	0.0485708	0.911801	0.470588	0.361601	0.423529	0.791176	0.501211	0.707329
627.pdb	1	0	0.242424	0.24359	0.416667	0.230769	0.833333	0.923077	0.0900787	0.901088	0.5	0.243007	0.323718	0.878205	0.489349	0.707284
175.pdb	0.95	0	0.363158	0.373684	0.55	0.35	0.95	1	0.142717	0.884912	0.475	0.368421	0.45	0.975	0.549342	0.707279
86.pdb	0.95	0	0.363158	0.373684	0.55	0.35	0.95	1	0.142717	0.884912	0.475	0.368421	0.45	0.975	0.549342	0.707279
548.pdb	0.928571	0.0454545	0.32967	0.298701	0.642857	0.409091	0.785714	0.909091	0.172578	0.873765	0.487013	0.314186	0.525974	0.847403	0.53682	0.707234
697.pdb	0.857143	0	0.230769	0.222222	0.5	0.388889	1	0.833333	0.160861	0.882993	0.428571	0.226496	0.444444	0.916667	0.510005	0.707075
686.pdb	1	0	0.285714	0.197802	0.714286	0.214286	1	0.857143	0.0441553	0.909472	0.5	0.241758	0.464286	0.928571	0.514707	0.707032
716.pdb	0.947368	0	0.397661	0.33	0.473684	0.4	0.842105	0.96	0.18503	0.873377	0.473684	0.36383	0.436842	0.901053	0.538969	0.706992
720.pdb	0.970588	0	0.327986	0.290598	0.5	0.407407	0.970588	0.962963	0.179914	0.873448	0.485294	0.309292	0.453704	0.966776	0.544738	0.706939
764.pdb	0.923077	0	0.435897	0.397059	0.384615	0.411765	0.846154	0.882353	0.0829662	0.903143	0.461538	0.416478	0.39819	0.864253	0.521095	0.706928
426.pdb	1	0	0.485714	0.516484	0.733333	0.285714	0.866667	0.857143	0.0561254	0.904716	0.5	0.501099	0.509524	0.861905	0.555562	0.706858
511.pdb	0.956522	0.04	0.43083	0.263333	0.347826	0.56	0.913043	0.88	0.281292	0.844485	0.498261	0.347082	0.453913	0.896522	0.553592	0.706724
956.pdb	0.958333	0.0454545	0.282609	0.272727	0.416667	0.545455	0.916667	0.954545	0.160762	0.876323	0.501894	0.277668	0.481061	0.935606	0.538886	0.706584
925.pdb	0.846154	0.0555556	0.307692	0.339869	0.538462	0.611111	1	0.944444	0.0722626	0.901474	0.450855	0.323781	0.574786	0.972222	0.54923	0.706567
441.pdb	0.888889	0	0.254902	0.245614	0.666667	0.421053	0.944444	0.894737	0.139688	0.884275	0.444444	0.250258	0.54386	0.919591	0.530353	0.706558
725.pdb	0.944444	0.0625	0.392157	0.308333	0.611111	0.4375	1	0.9375	0.0835076	0.895916	0.503472	0.350245	0.524306	0.96875	0.554366	0.70638
153.pdb	0.972973	0	0.198198	0.183499	0.459459	0.342105	0.918919	0.947368	0.409442	0.811018	0.486486	0.190849	0.400782	0.933144	0.53862	0.706271
62.pdb	0.972973	0	0.198198	0.183499	0.459459	0.342105	0.918919	0.947368	0.409442	0.811018	0.486486	0.190849	0.400782	0.933144	0.53862	0.706271
123.pdb	1	0.0384615	0.253333	0.230769	0.48	0.384615	1	0.884615	0.197079	0.86609	0.519231	0.242051	0.432308	0.942308	0.533178	0.706269
29.pdb	1	0.0384615	0.253333	0.230769	0.48	0.384615	1	0.884615	0.197079	0.86609	0.519231	0.242051	0.432308	0.942308	0.533178	0.706269
447.pdb	1	0.111111	0.416667	0.277778	0.444444	0.333333	0.888889	1	0.0534929	0.903975	0.555556	0.347222	0.388889	0.944444	0.532263	0.706156
855.pdb	0.928571	0.0666667	0.483516	0.485714	0.642857	0.133333	0.857143	0.8	0.0690789	0.903437	0.497619	0.484615	0.388095	0.828571	0.528569	0.705968
955.pdb	0.96	0.111111	0.426667	0.294118	0.48	0.333333	0.96	0.833333	0.201972	0.863882	0.535556	0.360392	0.406667	0.896667	0.544189	0.705939
161.pdb	0.952381	0	0.304762	0.371542	0.571429	0.26087	0.904762	0.956522	0.146035	0.882825	0.47619	0.338152	0.416149	0.930642	0.531665	0.705802
71.pdb	0.952381	0	0.304762	0.371542	0.571429	0.26087	0.904762	0.956522	0.146035	0.882825	0.47619	0.338152	0.416149	0.930642	0.531665	0.705802
903.pdb	1	0.111111	0.5	0.388889	0.666667	0.222222	0.888889	0.777778	0.0346636	0.906854	0.555556	0.444444	0.444444	0.833333	0.536549	0.705603
575.pdb	0.833333	0	0.287879	0.304762	0.666667	0.333333	0.916667	0.933333	0.0518588	0.909899	0.416667	0.29632	0.5	0.925	0.516624	0.705431
869.pdb	0.9	0.153846	0.222222	0.230769	0.5	0.461538	0.9	0.923077	0.0433208	0.905192	0.526923	0.226496	0.480769	0.911538	0.515707	0.705416
632.pdb	0.916667	0.0625	0.30303	0.258333	0.583333	0.25	0.916667	0.9375	0.105968	0.892297	0.489583	0.280682	0.416667	0.927083	0.518713	0.705383
970.pdb	0.952381	0	0.395238	0.413043	0.47619	0.208333	0.904762	0.916667	0.124216	0.890222	0.47619	0.404141	0.342262	0.910714	0.524624	0.70536
260.pdb	0.958333	0.0454545	0.427536	0.272727	0.458333	0.454545	0.916667	0.954545	0.164939	0.874119	0.501894	0.350132	0.456439	0.935606	0.547188	0.705318
901.pdb	1	0	0.27619	0.342857	0.428571	0.428571	0.857143	0.857143	0.207187	0.863408	0.5	0.309524	0.428571	0.857143	0.527639	0.705297
730.pdb	1	0	0.241758	0.2	0.5	0.454545	0.928571	0.909091	0.0797328	0.896854	0.5	0.220879	0.477273	0.918831	0.515595	0.705196
892.pdb	1	0	0.25641	0.345455	0.615385	0.272727	0.846154	0.909091	0.0977972	0.892808	0.5	0.300932	0.444056	0.877622	0.518869	0.705191
781.pdb	1	0	0.290909	0.474359	0.727273	0.230769	0.909091	0.923077	0.0509449	0.904633	0.5	0.382634	0.479021	0.916084	0.538886	0.705152
803.pdb	0.875	0	0.285714	0.266667	0.625	0.4	1	1	0.0985671	0.894823	0.4375	0.27619	0.5125	1	0.536597	0.705059
617.pdb	0.944444	0	0.372549	0.385621	0.777778	0.444444	1	0.888889	0.136136	0.879227	0.472222	0.379085	0.611111	0.944444	0.570371	0.704896
401.pdb	0.944444	0	0.352941	0.461538	0.722222	0.230769	0.888889	1	0.0890854	0.895678	0.472222	0.40724	0.476496	0.944444	0.547528	0.704803
871.pdb	1	0	0.5	0.472727	0.444444	0.363636	0.777778	0.909091	0.0431023	0.908265	0.5	0.486364	0.40404	0.843434	0.530868	0.704735
486.pdb	0.941176	0.0909091	0.382353	0.163636	0.470588	0.363636	0.823529	1	0.14685	0.878361	0.516043	0.272995	0.417112	0.911765	0.523854	0.704718
842.pdb	0.928571	0.0588235	0.384615	0.264706	0.571429	0.411765	0.928571	0.882353	0.146199	0.877842	0.493697	0.324661	0.491597	0.905462	0.53991	0.704581
392.pdb	0.956522	0	0.221344	0.199134	0.434783	0.363636	0.956522	0.863636	0.206795	0.864732	0.478261	0.210239	0.399209	0.910079	0.511553	0.704511
313.pdb	1	0	0.305263	0.333333	0.5	0.454545	0.9	0.863636	0.145375	0.877882	0.5	0.319298	0.477273	0.881818	0.533608	0.704474
328.pdb	1	0	0.419355	0.348485	0.40625	0.424242	0.96875	0.818182	0.216535	0.860002	0.5	0.38392	0.415246	0.893466	0.544861	0.704414
553.pdb	0.944444	0	0.326797	0.340659	0.444444	0.5	0.888889	0.928571	0.0952045	0.893584	0.472222	0.333728	0.472222	0.90873	0.529282	0.704413
209.pdb	1	0	0.286765	0.290043	0.764706	0.409091	0.941176	0.863636	0.171788	0.867487	0.5	0.288404	0.586898	0.902406	0.552831	0.704361
332.pdb	0.9	0	0.222222	0.218182	0.7	0.0909091	1	1	0.0940472	0.897337	0.45	0.220202	0.395455	1	0.509507	0.704275
823.pdb	0.916667	0	0.439394	0.533333	0.666667	0.3	0.833333	0.8	0.0795838	0.897954	0.458333	0.486364	0.483333	0.816667	0.537039	0.704006
659.pdb	0.857143	0	0.32967	0.282051	0.285714	0.692308	0.928571	0.923077	0.12065	0.888522	0.428571	0.305861	0.489011	0.925824	0.526407	0.70396
155.pdb	1	0.0454545	0.502165	0.225108	0.363636	0.363636	0.909091	0.909091	0.188507	0.866914	0.522727	0.363636	0.363636	0.909091	0.535752	0.703958
64.pdb	1	0.0454545	0.502165	0.225108	0.363636	0.363636	0.909091	0.909091	0.188507	0.866914	0.522727	0.363636	0.363636	0.909091	0.535752	0.703958
835.pdb	0.941176	0	0.257353	0.290043	0.588235	0.318182	0.941176	0.863636	0.137726	0.881916	0.470588	0.273698	0.453209	0.902406	0.519924	0.703937
504.pdb	1	0.037037	0.307971	0.242165	0.416667	0.37037	0.916667	0.925926	0.161661	0.873613	0.518519	0.275068	0.393519	0.921296	0.523946	0.703866
796.pdb	0.962963	0	0.253561	0.221014	0.407407	0.291667	0.925926	0.958333	0.194909	0.868103	0.481481	0.237288	0.349537	0.94213	0.512241	0.703762
134.pdb	1	0	0.25	0.316239	0.64	0.407407	0.88	0.888889	0.232811	0.851656	0.5	0.28312	0.523704	0.884444	0.545956	0.703745
41.pdb	1	0	0.25	0.316239	0.64	0.407407	0.88	0.888889	0.232811	0.851656	0.5	0.28312	0.523704	0.884444	0.545956	0.703745
560.pdb	1	0	0.290909	0.418182	0.818182	0.363636	0.909091	0.909091	0.0673405	0.894985	0.5	0.354545	0.590909	0.909091	0.552812	0.703625
971.pdb	1	0	0.490909	0.321429	0.454545	0.5	1	0.875	0.024268	0.909839	0.5	0.406169	0.477273	0.9375	0.542508	0.703582
856.pdb	1	0.047619	0.294118	0.271429	0.388889	0.428571	0.944444	0.857143	0.162456	0.872179	0.52381	0.282773	0.40873	0.900794	0.525124	0.703547
449.pdb	1	0	0.379085	0.393939	0.5	0.272727	0.888889	0.954545	0.107527	0.889469	0.5	0.386512	0.386364	0.921717	0.531932	0.703545
693.pdb	0.95	0	0.252632	0.228758	0.65	0.277778	0.95	0.888889	0.168684	0.872047	0.475	0.240695	0.463889	0.919444	0.523293	0.703359
463.pdb	0.909091	0	0.454545	0.436364	0.636364	0.454545	1	0.818182	0.0374202	0.907176	0.454545	0.445455	0.545455	0.909091	0.549857	0.703359
921.pdb	1	0.125	0.333333	0.321429	0.666667	0.25	1	0.75	0.0223756	0.906196	0.5625	0.327381	0.458333	0.875	0.525298	0.70329
281.pdb	0.9375	0.0555556	0.258333	0.254902	0.5625	0.333333	0.9375	0.777778	0.0699133	0.897702	0.496528	0.256618	0.447917	0.857639	0.504386	0.70309
738.pdb	0.956522	0.047619	0.371542	0.271429	0.391304	0.47619	0.913043	0.952381	0.176492	0.868451	0.50207	0.321485	0.433747	0.932712	0.53916	0.703046
985.pdb	0.9	0.285714	0.288889	0.142857	0.2	0.142857	0.8	0.857143	0.0288971	0.909761	0.592857	0.215873	0.171429	0.828571	0.457898	0.702976
612.pdb	1	0	0.257143	0.238095	0.666667	0.2	0.933333	0.866667	0.0836814	0.893914	0.5	0.247619	0.433333	0.9	0.509758	0.70296
797.pdb	1	0	0.5	0.466667	0.625	0.166667	0.875	0.833333	0.0363027	0.9079	0.5	0.483333	0.395833	0.854167	0.529589	0.702944
684.pdb	1	0	0.590909	0.388889	0.333333	0.666667	0.916667	1	0.0293938	0.906743	0.5	0.489899	0.5	0.958333	0.564062	0.702801
667.pdb	1	0.0555556	0.333333	0.248366	0.473684	0.222222	1	0.833333	0.115067	0.885484	0.527778	0.29085	0.347953	0.916667	0.513966	0.702765
525.pdb	0.923077	0	0.435897	0.296703	0.538462	0.214286	0.923077	0.857143	0.102839	0.892547	0.461538	0.3663	0.376374	0.89011	0.514951	0.702731
860.pdb	1	0	0.436842	0.55	0.5	0.1875	0.95	0.75	0.140164	0.880578	0.5	0.493421	0.34375	0.85	0.534652	0.70273
193.pdb	1	0	0.403941	0.340909	0.37931	0.363636	0.931034	0.848485	0.234152	0.853951	0.5	0.372425	0.371473	0.88976	0.53696	0.702644
963.pdb	1	0.111111	0.285714	0.25	0.5	0.333333	0.875	1	0.0405642	0.901685	0.555556	0.267857	0.416667	0.9375	0.519971	0.702454
136.pdb	0.933333	0	0.333333	0.316667	0.666667	0.25	1	0.875	0.104984	0.888891	0.466667	0.325	0.458333	0.9375	0.530229	0.702388
43.pdb	0.933333	0	0.333333	0.316667	0.666667	0.25	1	0.875	0.104984	0.888891	0.466667	0.325	0.458333	0.9375	0.530229	0.702388
943.pdb	1	0	0.285714	0.177778	0.866667	0.3	1	1	0.0449152	0.89952	0.5	0.231746	0.583333	1	0.543252	0.702299
853.pdb	1	0.0833333	0.435897	0.348485	0.461538	0.5	0.846154	1	0.0565525	0.896247	0.541667	0.392191	0.480769	0.923077	0.548417	0.702269
312.pdb	0.966667	0.0689655	0.266667	0.221675	0.266667	0.551724	0.866667	0.896552	0.338461	0.822553	0.517816	0.244171	0.409195	0.881609	0.535634	0.702231
178.pdb	0.952381	0	0.266667	0.21645	0.333333	0.409091	0.904762	0.863636	0.153883	0.876938	0.47619	0.241558	0.371212	0.884199	0.500664	0.702175
89.pdb	0.952381	0	0.266667	0.21645	0.333333	0.409091	0.904762	0.863636	0.153883	0.876938	0.47619	0.241558	0.371212	0.884199	0.500664	0.702175
203.pdb	1	0	0.285714	0.433333	0.666667	0.5	0.933333	0.9375	0.126501	0.876917	0.5	0.359524	0.583333	0.935417	0.563615	0.702117
390.pdb	0.928571	0.0666667	0.384615	0.266667	0.642857	0.4	1	0.933333	0.0941615	0.887599	0.497619	0.325641	0.521429	0.966667	0.548853	0.702089
691.pdb	0.916667	0.0909091	0.257576	0.181818	0.5	0.363636	0.833333	1	0.054983	0.900243	0.503788	0.219697	0.431818	0.916667	0.504533	0.702
207.pdb	0.923077	0	0.294872	0.371795	0.692308	0.230769	0.846154	0.923077	0.057382	0.901625	0.461538	0.333333	0.461538	0.884615	0.516672	0.70197
306.pdb	0.941176	0	0.338235	0.247368	0.588235	0.3	0.882353	0.85	0.165595	0.871712	0.470588	0.292802	0.444118	0.866176	0.518498	0.70188
417.pdb	0.970588	0.0294118	0.2959	0.249554	0.352941	0.323529	0.941176	0.823529	0.311213	0.832621	0.5	0.272727	0.338235	0.882353	0.522858	0.70182
644.pdb	0.958333	0	0.217391	0.249012	0.416667	0.434783	0.958333	0.956522	0.165416	0.871354	0.479167	0.233202	0.425725	0.957428	0.522048	0.701644
916.pdb	0.923077	0.0769231	0.423077	0.384615	0.615385	0.461538	0.923077	0.923077	0.00993866	0.909107	0.5	0.403846	0.538462	0.923077	0.547405	0.701405
285.pdb	0.941176	0.0714286	0.382353	0.175824	0.470588	0.428571	0.882353	1	0.0680259	0.895038	0.506303	0.279089	0.44958	0.941176	0.523202	0.70129
412.pdb	1	0	0.231884	0.261905	0.541667	0.142857	0.916667	0.904762	0.183088	0.866883	0.5	0.246894	0.342262	0.910714	0.508307	0.701287
420.pdb	1	0	0.326087	0.26455	0.291667	0.285714	0.875	0.928571	0.225828	0.856295	0.5	0.295319	0.28869	0.901786	0.51132	0.701035
756.pdb	0.928571	0	0.318681	0.366013	0.357143	0.222222	0.857143	0.944444	0.0741451	0.900216	0.464286	0.342347	0.289683	0.900794	0.495245	0.700995
717.pdb	0.95	0.0588235	0.3	0.264706	0.65	0.176471	1	0.882353	0.119969	0.881519	0.504412	0.282353	0.413235	0.941176	0.523777	0.700988
894.pdb	0.888889	0.1	0.638889	0.466667	0.666667	0.6	1	1	0.0330544	0.89998	0.494444	0.552778	0.633333	1	0.602265	0.700985
121.pdb	0.96	0.04	0.26	0.31	0.68	0.52	0.92	0.92	0.26442	0.836923	0.5	0.285	0.6	0.92	0.567724	0.700838
27.pdb	0.96	0.04	0.26	0.31	0.68	0.52	0.92	0.92	0.26442	0.836923	0.5	0.285	0.6	0.92	0.567724	0.700838
736.pdb	1	0	0.363636	0.464286	0.727273	0.375	0.909091	0.875	0.00709266	0.908627	0.5	0.413961	0.551136	0.892045	0.545477	0.700739
848.pdb	0.923077	0.0833333	0.384615	0.393939	0.615385	0.5	0.923077	1	0.0279633	0.902405	0.503205	0.389277	0.557692	0.961538	0.557014	0.700663
620.pdb	0.928571	0.0416667	0.373626	0.275362	0.714286	0.416667	0.857143	0.958333	0.160836	0.86689	0.485119	0.324494	0.565476	0.907738	0.551759	0.700562
580.pdb	1	0.0769231	0.333333	0.192308	0.461538	0.461538	0.923077	0.923077	0.0582561	0.893721	0.538462	0.262821	0.461538	0.923077	0.522979	0.700221
246.pdb	0.944444	0	0.398693	0.351779	0.444444	0.347826	0.888889	0.913043	0.110969	0.885593	0.472222	0.375236	0.396135	0.900966	0.52352	0.70021
932.pdb	1	0	0.314286	0.191667	0.4	0.375	0.933333	0.9375	0.0953833	0.8881	0.5	0.252976	0.3875	0.935417	0.509896	0.70014
596.pdb	0.888889	0	0.24183	0.3	0.777778	0.35	0.944444	0.95	0.133524	0.876581	0.444444	0.270915	0.563889	0.947222	0.539429	0.700109
933.pdb	0.888889	0.1	0.277778	0.311111	0.444444	0.3	0.888889	0.9	0.0594482	0.898539	0.494444	0.294444	0.372222	0.894444	0.502257	0.69999
243.pdb	1	0	0.388889	0.309091	0.111111	0.545455	1	0.909091	0.0884297	0.891162	0.5	0.34899	0.328283	0.954545	0.518568	0.6998
699.pdb	1	0	0.24359	0.32381	0.769231	0.133333	0.923077	0.733333	0.0989644	0.884899	0.5	0.2837	0.451282	0.828205	0.507842	0.699795
106.pdb	1	0	0.21164	0.17094	0.464286	0.481481	0.928571	0.925926	0.315777	0.824768	0.5	0.19129	0.472884	0.927249	0.538661	0.699694
474.pdb	0.923077	0	0.320513	0.247619	0.692308	0.333333	1	0.866667	0.112906	0.881872	0.461538	0.284066	0.512821	0.933333	0.531089	0.699681
787.pdb	0.941176	0	0.279412	0.274725	0.705882	0.142857	0.941176	0.928571	0.0826632	0.891937	0.470588	0.277069	0.42437	0.934874	0.513583	0.699663
515.pdb	0.909091	0	0.4	0.388889	0.727273	0.222222	1	0.777778	0.0192515	0.908972	0.454545	0.394444	0.474747	0.888889	0.523475	0.699622
953.pdb	0.882353	0	0.308824	0.384615	0.647059	0.357143	0.882353	0.857143	0.0681203	0.895745	0.441176	0.346719	0.502101	0.869748	0.520602	0.699619
369.pdb	0.954545	0	0.290043	0.304348	0.590909	0.25	0.909091	0.875	0.16186	0.869729	0.477273	0.297196	0.420455	0.892045	0.519759	0.699547
423.pdb	1	0.0909091	0.320513	0.181818	0.538462	0.363636	0.923077	1	0.00485758	0.907199	0.545455	0.251166	0.451049	0.961538	0.520211	0.69952
289.pdb	0.894737	0.047619	0.245614	0.266667	0.684211	0.380952	0.894737	0.952381	0.128418	0.876135	0.471178	0.25614	0.532581	0.923559	0.531335	0.699473
880.pdb	0.966667	0	0.363218	0.278409	0.433333	0.363636	0.866667	0.818182	0.257899	0.843472	0.483333	0.320814	0.398485	0.842424	0.524404	0.699451
637.pdb	0.941176	0.1	0.345588	0.236842	0.529412	0.4	0.882353	0.8	0.185368	0.858955	0.520588	0.291215	0.464706	0.841176	0.527001	0.699434
767.pdb	0.888889	0	0.305556	0.4	0.666667	0.272727	0.888889	0.818182	0.093476	0.888974	0.444444	0.352778	0.469697	0.853535	0.517151	0.699263
827.pdb	0.875	0	0.391667	0.363636	0.5	0.0833333	0.9375	0.916667	0.0541138	0.905096	0.4375	0.377652	0.291667	0.927083	0.498852	0.699251
680.pdb	1	0	0.28655	0.294118	0.210526	0.222222	0.894737	0.833333	0.180962	0.868056	0.5	0.290334	0.216374	0.864035	0.486627	0.699201
311.pdb	1	0.05	0.24	0.210526	0.68	0.3	1	0.9	0.216371	0.848949	0.525	0.225263	0.49	0.95	0.542597	0.699057
258.pdb	1	0.0625	0.316176	0.275	0.529412	0.5625	0.882353	1	0.171426	0.858666	0.53125	0.295588	0.545956	0.941176	0.557344	0.698593
501.pdb	0.967742	0.0344828	0.363441	0.251232	0.387097	0.310345	0.967742	0.896552	0.271845	0.838534	0.501112	0.307336	0.348721	0.932147	0.533283	0.698529
723.pdb	0.894737	0	0.298246	0.283333	0.578947	0.4	1	0.8	0.187081	0.861577	0.447368	0.290789	0.489474	0.9	0.529382	0.698525
364.pdb	0.888889	0.0714286	0.346405	0.230769	0.555556	0.428571	0.944444	1	0.134328	0.873605	0.480159	0.288587	0.492063	0.972222	0.540161	0.698446
158.pdb	1	0	0.304843	0.356125	0.62963	0.333333	0.925926	0.814815	0.208116	0.852275	0.5	0.330484	0.481481	0.87037	0.540455	0.698414
67.pdb	1	0	0.304843	0.356125	0.62963	0.333333	0.925926	0.814815	0.208116	0.852275	0.5	0.330484	0.481481	0.87037	0.540455	0.698414
239.pdb	1	0	0.27619	0.264706	0.6	0.352941	1	0.941176	0.139012	0.871245	0.5	0.270448	0.476471	0.970588	0.537961	0.698341
338.pdb	1	0	0.285714	0.208333	0.333333	0.25	0.904762	0.9375	0.0960638	0.888016	0.5	0.247024	0.291667	0.921131	0.49065	0.698297
974.pdb	0.961538	0.047619	0.4	0.271429	0.461538	0.428571	0.923077	0.952381	0.150471	0.868538	0.504579	0.335714	0.445055	0.937729	0.540348	0.698257
648.pdb	0.964286	0.0740741	0.365079	0.253561	0.357143	0.444444	0.964286	0.851852	0.252663	0.840749	0.51918	0.30932	0.400794	0.908069	0.538462	0.698254
814.pdb	0.947368	0.0833333	0.315789	0.369565	0.473684	0.541667	0.894737	0.875	0.188407	0.855684	0.515351	0.342677	0.507675	0.884868	0.549111	0.698252
978.pdb	0.941176	0.0769231	0.485294	0.346154	0.411765	0.461538	0.823529	1	0.166523	0.863679	0.50905	0.415724	0.436652	0.911765	0.550565	0.697976
379.pdb	0.944444	0.0909091	0.267974	0.163636	0.333333	0.454545	0.944444	0.909091	0.0851615	0.886536	0.517677	0.215805	0.393939	0.926768	0.504314	0.697966
480.pdb	1	0	0.287879	0.373626	0.75	0.428571	0.916667	0.928571	0.0595873	0.88929	0.5	0.330753	0.589286	0.922619	0.548589	0.697885
661.pdb	0.9375	0	0.191667	0.291667	0.5	0.25	0.875	0.75	0.0593041	0.897238	0.46875	0.241667	0.375	0.8125	0.475743	0.697782
479.pdb	1	0	0.290043	0.324675	0.636364	0.227273	0.863636	0.772727	0.192301	0.8571	0.5	0.307359	0.431818	0.818182	0.517793	0.69778
263.pdb	1	0	0.43956	0.388889	0.571429	0.111111	0.857143	0.888889	0.0821963	0.889596	0.5	0.414225	0.34127	0.873016	0.516717	0.69767
872.pdb	0.9375	0	0.341667	0.272059	0.4375	0.294118	0.9375	0.882353	0.113865	0.882227	0.46875	0.306863	0.365809	0.909926	0.507907	0.697553
791.pdb	0.933333	0	0.361905	0.328063	0.8	0.347826	0.933333	0.913043	0.176775	0.859361	0.466667	0.344984	0.573913	0.923188	0.557481	0.6975
707.pdb	1	0	0.525	0.457143	0.6875	0.333333	1	0.933333	0.0492711	0.893713	0.5	0.491071	0.510417	0.966667	0.568523	0.697473
398.pdb	0.866667	0	0.266667	0.389474	0.6	0.4	0.933333	0.9	0.147272	0.871689	0.433333	0.32807	0.5	0.916667	0.532839	0.697454
506.pdb	0.909091	0	0.233766	0.284585	0.545455	0.347826	0.954545	0.913043	0.202916	0.856401	0.454545	0.259176	0.44664	0.933794	0.525579	0.697416
729.pdb	1	0	0.363636	0.636364	0.727273	0.272727	0.909091	0.818182	0.0572826	0.891658	0.5	0.5	0.5	0.863636	0.552096	0.697367
801.pdb	0.958333	0.0714286	0.344203	0.248677	0.291667	0.428571	0.875	0.857143	0.247165	0.842431	0.514881	0.29644	0.360119	0.866071	0.521185	0.697354
775.pdb	1	0.0909091	0.311111	0.2	0.3	0.454545	0.9	1	0.0435344	0.895431	0.545455	0.255556	0.377273	0.95	0.511208	0.69719
765.pdb	0.916667	0.0769231	0.242424	0.25641	0.416667	0.230769	0.916667	0.846154	0.0467877	0.899331	0.496795	0.249417	0.323718	0.88141	0.48291	0.697183
623.pdb	0.964286	0	0.333333	0.280303	0.392857	0.393939	0.892857	0.939394	0.260084	0.839876	0.482143	0.306818	0.393398	0.916126	0.533074	0.697102
460.pdb	1	0.05	0.422925	0.278947	0.478261	0.55	0.956522	0.9	0.155264	0.862197	0.525	0.350936	0.51413	0.928261	0.555965	0.696989
448.pdb	0.941176	0	0.323529	0.291667	0.529412	0.3125	0.941176	0.875	0.133395	0.87402	0.470588	0.307598	0.420956	0.908088	0.519107	0.696662
367.pdb	1	0	0.286765	0.219048	0.647059	0.2	0.941176	0.866667	0.0914198	0.883428	0.5	0.252906	0.423529	0.903922	0.509201	0.696657
527.pdb	1	0	0.375	0.362637	0.764706	0.285714	0.941176	0.928571	0.111406	0.875121	0.5	0.368819	0.52521	0.934874	0.552572	0.696623
743.pdb	0.888889	0	0.339869	0.307692	0.444444	0.357143	0.888889	0.928571	0.12728	0.877938	0.444444	0.323781	0.400794	0.90873	0.513828	0.696589
319.pdb	1	0.0909091	0.4	0.345455	0.6	0.272727	0.9	0.818182	0.0374898	0.894602	0.545455	0.372727	0.436364	0.859091	0.524288	0.696557
453.pdb	0.928571	0.0625	0.21978	0.216667	0.5	0.5	0.857143	1	0.114322	0.875147	0.495536	0.218223	0.5	0.928571	0.521967	0.696499
673.pdb	0.967742	0	0.369892	0.285714	0.387097	0.428571	0.967742	1	0.258534	0.838947	0.483871	0.327803	0.407834	0.983871	0.550143	0.696488
478.pdb	1	0.0526316	0.554113	0.374269	0.454545	0.263158	0.954545	0.842105	0.168992	0.861748	0.526316	0.464191	0.358852	0.898325	0.546404	0.696367
428.pdb	0.941176	0.0344828	0.294118	0.406404	0.588235	0.275862	0.823529	0.862069	0.177545	0.860006	0.48783	0.350261	0.432049	0.842799	0.525082	0.696346
689.pdb	1	0.0909091	0.333333	0.236364	0.538462	0.454545	0.923077	1	0.034609	0.89336	0.545455	0.284848	0.496503	0.961538	0.536052	0.696277
902.pdb	0.875	0	0.333333	0.478947	0.75	0.3	0.9375	0.9	0.115474	0.877716	0.4375	0.40614	0.525	0.91875	0.546763	0.696203
651.pdb	0.958333	0	0.34058	0.291005	0.541667	0.25	0.916667	0.928571	0.153366	0.867855	0.479167	0.315793	0.395833	0.922619	0.522439	0.696082
947.pdb	0.928571	0	0.450549	0.448529	0.5	0.235294	0.785714	1	0.15961	0.867881	0.464286	0.449539	0.367647	0.892857	0.533637	0.696042
700.pdb	1	0.0322581	0.174194	0.165591	0.483871	0.354839	0.903226	0.870968	0.369732	0.805289	0.516129	0.169892	0.419355	0.887097	0.527916	0.696001
444.pdb	0.9	0	0.222222	0.222222	0.6	0.444444	1	1	0.0234385	0.901813	0.45	0.222222	0.522222	1	0.519949	0.695956
822.pdb	0.944444	0	0.333333	0.421053	0.444444	0.25	0.777778	0.95	0.178434	0.862409	0.472222	0.377193	0.347222	0.863889	0.516895	0.695801
303.pdb	1	0	0.350649	0.383598	0.545455	0.321429	0.909091	0.892857	0.185199	0.856275	0.5	0.367124	0.433442	0.900974	0.540502	0.695789
896.pdb	0.923077	0	0.24359	0.318681	0.538462	0.428571	0.923077	0.928571	0.0625028	0.891114	0.461538	0.281136	0.483516	0.925824	0.517605	0.695761
523.pdb	0.971429	0.0344828	0.341176	0.211823	0.371429	0.448276	0.885714	0.965517	0.302536	0.824413	0.502956	0.2765	0.409852	0.925616	0.540312	0.695673
500.pdb	1	0	0.318681	0.352381	0.428571	0.466667	0.857143	1	0.118211	0.874033	0.5	0.335531	0.447619	0.928571	0.533994	0.695639
679.pdb	0.9	0	0.236842	0.222222	0.45	0.388889	0.95	0.888889	0.116691	0.878599	0.45	0.229532	0.419444	0.919444	0.502285	0.695604
202.pdb	0.904762	0.0384615	0.333333	0.304615	0.190476	0.346154	0.857143	0.846154	0.167929	0.867101	0.471612	0.318974	0.268315	0.851648	0.49093	0.695516
226.pdb	1	0	0.380952	0.30303	0.466667	0.25	0.933333	0.916667	0.114595	0.877277	0.5	0.341991	0.358333	0.925	0.519533	0.695498
731.pdb	0.9375	0	0.308333	0.280702	0.6875	0.315789	0.9375	0.842105	0.13404	0.870044	0.46875	0.294518	0.501645	0.889803	0.526466	0.69541
403.pdb	1	0	0.384615	0.305556	0.538462	0.111111	1	0.888889	0.104259	0.880894	0.5	0.345085	0.324786	0.944444	0.516578	0.6954
293.pdb	1	0.0588235	0.447619	0.426471	0.4	0.588235	0.866667	1	0.0825043	0.88009	0.529412	0.437045	0.494118	0.933333	0.559417	0.695319
810.pdb	0.944444	0	0.24183	0.21978	0.5	0.285714	0.944444	0.785714	0.0587578	0.893258	0.472222	0.230805	0.392857	0.865079	0.485497	0.695298
949.pdb	1	0	0.272727	0.24359	0.454545	0.230769	0.909091	0.923077	0.0170412	0.904137	0.5	0.258159	0.342657	0.916084	0.48968	0.695282
908.pdb	1	0	0.377778	0.320513	0.6	0.307692	0.9	0.846154	0.100867	0.878104	0.5	0.349145	0.453846	0.873077	0.52584	0.695267
804.pdb	0.882353	0	0.389706	0.366013	0.470588	0.277778	0.941176	0.888889	0.0585442	0.895866	0.441176	0.377859	0.374183	0.915033	0.510444	0.695234
591.pdb	0.928571	0.0714286	0.472527	0.307692	0.357143	0.428571	1	0.928571	0.081948	0.884722	0.5	0.39011	0.392857	0.964286	0.535654	0.695094
660.pdb	1	0	0.6	0.533333	0.666667	0.5	1	1	0.00250329	0.901261	0.5	0.566667	0.583333	1	0.592294	0.695088
130.pdb	0.913043	0	0.233202	0.28	0.652174	0.24	0.869565	1	0.240634	0.842701	0.456522	0.256601	0.446087	0.934783	0.529554	0.695046
37.pdb	0.913043	0	0.233202	0.28	0.652174	0.24	0.869565	1	0.240634	0.842701	0.456522	0.256601	0.446087	0.934783	0.529554	0.695046
758.pdb	0.846154	0	0.230769	0.230769	0.615385	0.230769	1	0.923077	0.0694464	0.892479	0.423077	0.230769	0.423077	0.961538	0.500064	0.695014
724.pdb	1	0	0.277056	0.221014	0.5	0.375	0.954545	0.958333	0.256965	0.835423	0.5	0.249035	0.4375	0.956439	0.539227	0.695001
582.pdb	0.96	0	0.3	0.319088	0.64	0.333333	0.92	0.888889	0.177436	0.857199	0.48	0.309544	0.486667	0.904444	0.535882	0.694976
457.pdb	0.8	0	0.9	0.555556	0.6	0.5	1	1	0.0226588	0.903122	0.4	0.727778	0.55	1	0.600593	0.694811
650.pdb	1	0.0434783	0.583333	0.391304	0.625	0.391304	0.875	0.826087	0.147217	0.861562	0.521739	0.487319	0.508152	0.850543	0.562755	0.694634
972.pdb	1	0	0.351648	0.333333	0.214286	0.6	0.928571	0.933333	0.124573	0.87197	0.5	0.342491	0.407143	0.930952	0.529522	0.694595
427.pdb	0.933333	0	0.371429	0.4	0.866667	0.3	0.933333	1	0.0729779	0.883505	0.466667	0.385714	0.583333	0.966667	0.559811	0.694554
231.pdb	0.9	0.0909091	0.377778	0.363636	0.6	0.272727	1	0.727273	0.0859413	0.881807	0.495455	0.370707	0.436364	0.863636	0.522318	0.694407
183.pdb	0.956522	0	0.284585	0.271429	0.391304	0.47619	0.913043	0.904762	0.214319	0.847822	0.478261	0.278007	0.433747	0.908903	0.526843	0.694362
95.pdb	0.956522	0	0.284585	0.271429	0.391304	0.47619	0.913043	0.904762	0.214319	0.847822	0.478261	0.278007	0.433747	0.908903	0.526843	0.694362
394.pdb	0.96875	0	0.352823	0.285714	0.5	0.357143	0.9375	0.964286	0.192927	0.8532	0.484375	0.319268	0.428571	0.950893	0.538206	0.694211
569.pdb	1	0	0.4	0.384615	0.75	0.230769	0.9375	0.769231	0.104736	0.874559	0.5	0.392308	0.490385	0.853365	0.535892	0.694183
695.pdb	0.928571	0	0.296703	0.447619	0.5	0.266667	0.857143	1	0.06068	0.891897	0.464286	0.372161	0.383333	0.928571	0.516821	0.694102
535.pdb	0.888889	0	0.320261	0.326797	0.611111	0.277778	0.888889	0.888889	0.132789	0.871812	0.444444	0.323529	0.444444	0.888889	0.517651	0.694091
832.pdb	0.933333	0	0.352381	0.25641	0.466667	0.461538	0.933333	1	0.055882	0.890706	0.466667	0.304396	0.464103	0.966667	0.524737	0.694007
859.pdb	0.866667	0.0555556	0.238095	0.261438	0.466667	0.277778	0.866667	0.944444	0.154678	0.866448	0.461111	0.249767	0.372222	0.905556	0.50163	0.693943
266.pdb	0.944444	0.0588235	0.287582	0.183824	0.444444	0.411765	0.944444	0.882353	0.172677	0.857128	0.501634	0.235703	0.428105	0.913399	0.518108	0.693883
749.pdb	1	0	0.363636	0.288889	0.583333	0.2	0.833333	0.9	0.0508506	0.891295	0.5	0.326263	0.391667	0.866667	0.504457	0.693649
467.pdb	0.923077	0.0769231	0.269231	0.282051	0.615385	0.307692	0.923077	0.769231	0.069208	0.884206	0.5	0.275641	0.461538	0.846154	0.506124	0.693542
559.pdb	1	0.133333	0.307692	0.180952	0.428571	0.666667	0.928571	0.933333	0.0805175	0.873945	0.566667	0.244322	0.547619	0.930952	0.54067	0.693369
141.pdb	1	0.0357143	0.25042	0.177249	0.428571	0.357143	0.971429	0.892857	0.267956	0.830044	0.517857	0.213834	0.392857	0.932143	0.525782	0.693273
49.pdb	1	0.0357143	0.25042	0.177249	0.428571	0.357143	0.971429	0.892857	0.267956	0.830044	0.517857	0.213834	0.392857	0.932143	0.525782	0.693273
160.pdb	0.956522	0	0.288538	0.325397	0.565217	0.357143	1	0.857143	0.237525	0.839165	0.478261	0.306967	0.46118	0.928571	0.541945	0.693232
70.pdb	0.956522	0	0.288538	0.325397	0.565217	0.357143	1	0.857143	0.237525	0.839165	0.478261	0.306967	0.46118	0.928571	0.541945	0.693232
143.pdb	0.933333	0	0.32381	0.294118	0.533333	0.352941	0.933333	0.941176	0.100112	0.878077	0.466667	0.308964	0.443137	0.937255	0.522368	0.693214
51.pdb	0.933333	0	0.32381	0.294118	0.533333	0.352941	0.933333	0.941176	0.100112	0.878077	0.466667	0.308964	0.443137	0.937255	0.522368	0.693214
912.pdb	0.947368	0.0769231	0.304094	0.205128	0.473684	0.538462	0.894737	0.923077	0.126302	0.866027	0.512146	0.254611	0.506073	0.908907	0.529011	0.693189
298.pdb	0.941176	0	0.213235	0.296443	0.588235	0.478261	0.882353	0.956522	0.173323	0.855174	0.470588	0.254839	0.533248	0.919437	0.534435	0.693136
721.pdb	0.961538	0	0.316923	0.333333	0.423077	0.238095	0.923077	0.904762	0.159163	0.863857	0.480769	0.325128	0.330586	0.913919	0.512237	0.693098
362.pdb	1	0.0526316	0.252632	0.25731	0.4	0.263158	0.85	0.789474	0.171922	0.857176	0.526316	0.254971	0.331579	0.819737	0.493617	0.693071
735.pdb	0.888889	0.142857	0.388889	0.333333	0.666667	0.428571	0.888889	1	0.010187	0.896216	0.515873	0.361111	0.547619	0.944444	0.545908	0.693021
831.pdb	1	0	0.464286	0.428571	0.625	0.285714	0.875	1	0	0.902576	0.5	0.446429	0.455357	0.9375	0.54031	0.692988
954.pdb	0.923077	0.1	0.512821	0.466667	0.461538	0.6	1	1	0.0663869	0.881391	0.511538	0.489744	0.530769	1	0.579972	0.692885
516.pdb	1	0	0.272727	0.272727	0.583333	0.0909091	0.916667	1	0.049132	0.892024	0.5	0.272727	0.337121	0.958333	0.501556	0.692747
733.pdb	0.875	0	0.607143	0.392857	0.25	0.75	0.875	1	0.0410262	0.894052	0.4375	0.5	0.5	0.9375	0.55168	0.692738
675.pdb	1	0	0.298246	0.27451	0.578947	0.388889	0.894737	0.888889	0.128174	0.866284	0.5	0.286378	0.483918	0.891813	0.526094	0.6927
980.pdb	0.928571	0.0625	0.527473	0.325	0.357143	0.375	1	0.875	0.103941	0.876233	0.495536	0.426236	0.366071	0.9375	0.534253	0.692537
910.pdb	1	0	0.328063	0.30303	0.565217	0.409091	0.913043	0.954545	0.213212	0.842635	0.5	0.315547	0.487154	0.933794	0.548724	0.692509
631.pdb	0.962963	0.037037	0.270655	0.247863	0.481481	0.333333	1	0.851852	0.183296	0.852758	0.5	0.259259	0.407407	0.925926	0.521441	0.692321
317.pdb	0.970588	0	0.397504	0.30303	0.470588	0.333333	0.970588	0.939394	0.234922	0.839727	0.485294	0.350267	0.401961	0.954991	0.544527	0.692289
928.pdb	0.904762	0	0.233333	0.251232	0.619048	0.241379	0.904762	0.724138	0.271975	0.830978	0.452381	0.242282	0.430213	0.81445	0.507046	0.692232
793.pdb	1	0	0.275	0.320513	0.6875	0.230769	0.875	1	0.116567	0.869483	0.5	0.297756	0.459135	0.9375	0.530073	0.692218
828.pdb	1	0	0.428571	0.418182	0.785714	0.454545	0.928571	0.909091	0.0569399	0.881109	0.5	0.423377	0.62013	0.918831	0.566731	0.692
418.pdb	0.941176	0.0454545	0.448529	0.398268	0.588235	0.590909	0.823529	0.954545	0.18869	0.846254	0.493316	0.423399	0.589572	0.889037	0.571711	0.691961
341.pdb	1	0.04	0.495385	0.34	0.384615	0.36	0.923077	0.88	0.185532	0.851238	0.52	0.417692	0.372308	0.901538	0.541385	0.691956
534.pdb	0.952381	0	0.2	0.236842	0.571429	0.45	1	0.85	0.18283	0.85115	0.47619	0.218421	0.510714	0.925	0.527384	0.691929
646.pdb	1	0.0909091	0.214286	0.181818	0.375	0.454545	0.75	0.909091	0.0533787	0.884443	0.545455	0.198052	0.414773	0.829545	0.487608	0.691887
973.pdb	0.954545	0.0434783	0.238095	0.205534	0.636364	0.391304	0.909091	0.956522	0.164825	0.854356	0.499012	0.221814	0.513834	0.932806	0.531108	0.691872
350.pdb	1	0.0909091	0.375	0.436364	0.4375	0.454545	0.875	0.727273	0.0709514	0.878334	0.545455	0.405682	0.446023	0.801136	0.524597	0.691567
472.pdb	0.954545	0.117647	0.316017	0.205882	0.409091	0.470588	0.863636	0.823529	0.187955	0.846964	0.536096	0.26095	0.43984	0.843583	0.519231	0.691476
186.pdb	1	0	0.422222	0.377778	0.7	0.2	0.9	0.9	0.0907741	0.875578	0.5	0.4	0.45	0.9	0.536059	0.691327
98.pdb	1	0	0.422222	0.377778	0.7	0.2	0.9	0.9	0.0907741	0.875578	0.5	0.4	0.45	0.9	0.536059	0.691327
739.pdb	1	0	0.279202	0.228261	0.518519	0.458333	0.888889	0.916667	0.168282	0.853149	0.5	0.253732	0.488426	0.902778	0.527728	0.691224
411.pdb	1	0	0.324675	0.385281	0.727273	0.318182	0.954545	0.863636	0.161507	0.853721	0.5	0.354978	0.522727	0.909091	0.550337	0.690972
377.pdb	1	0.111111	0.571429	0.359477	0.333333	0.5	0.933333	0.888889	0.108257	0.867162	0.555556	0.465453	0.416667	0.911111	0.554034	0.690791
147.pdb	0.952381	0.0416667	0.257143	0.231884	0.619048	0.375	0.904762	0.958333	0.209353	0.841221	0.497024	0.244513	0.497024	0.931548	0.53678	0.690753
55.pdb	0.952381	0.0416667	0.257143	0.231884	0.619048	0.375	0.904762	0.958333	0.209353	0.841221	0.497024	0.244513	0.497024	0.931548	0.53678	0.690753
727.pdb	0.962963	0	0.279202	0.252632	0.37037	0.4	0.888889	0.85	0.211617	0.84459	0.481481	0.265917	0.385185	0.869444	0.509706	0.690652
941.pdb	1	0	0.358974	0.270655	0.481481	0.296296	0.925926	0.851852	0.203233	0.845331	0.5	0.314815	0.388889	0.888889	0.523526	0.690516
296.pdb	0.916667	0.0416667	0.268116	0.188406	0.458333	0.5	0.916667	0.916667	0.241975	0.83351	0.479167	0.228261	0.479167	0.916667	0.529791	0.690399
799.pdb	1	0.0666667	0.298246	0.27619	0.421053	0.466667	0.894737	0.866667	0.108302	0.867286	0.533333	0.287218	0.44386	0.880702	0.520117	0.690323
578.pdb	0.9375	0.1	0.266667	0.310526	0.5	0.3	1	0.8	0.112832	0.868238	0.51875	0.288596	0.4	0.9	0.514736	0.690318
763.pdb	1	0.0869565	0.203463	0.193676	0.5	0.347826	0.863636	0.913043	0.249996	0.828222	0.543478	0.19857	0.423913	0.88834	0.522087	0.690253
228.pdb	0.954545	0.0714286	0.376623	0.208791	0.454545	0.428571	0.863636	1	0.109966	0.867984	0.512987	0.292707	0.441558	0.931818	0.52617	0.690102
672.pdb	1	0.0333333	0.261538	0.234483	0.346154	0.5	0.846154	0.9	0.255634	0.828293	0.516667	0.248011	0.423077	0.873077	0.524126	0.690076
107.pdb	0.928571	0.1	0.32967	0.2	0.571429	0.3	0.928571	1	0.160663	0.854117	0.514286	0.264835	0.435714	0.964286	0.532317	0.690066
11.pdb	0.928571	0.1	0.32967	0.2	0.571429	0.3	0.928571	1	0.160663	0.854117	0.514286	0.264835	0.435714	0.964286	0.532317	0.690066
14.pdb	0.928571	0.1	0.32967	0.2	0.571429	0.3	0.928571	1	0.160663	0.854117	0.514286	0.264835	0.435714	0.964286	0.532317	0.690066
47.pdb	0.928571	0.1	0.32967	0.2	0.571429	0.3	0.928571	1	0.160663	0.854117	0.514286	0.264835	0.435714	0.964286	0.532317	0.690066
979.pdb	1	0	0.439394	0.214286	0.416667	0.25	0.833333	0.875	0.0798719	0.879807	0.5	0.32684	0.333333	0.854167	0.49567	0.6899
800.pdb	0.909091	0.0909091	0.2	0.218182	0.636364	0.363636	1	0.909091	0.0353391	0.887313	0.5	0.209091	0.5	0.954545	0.514381	0.689806
305.pdb	1	0	0.475	0.257576	0.6875	0.333333	0.875	0.916667	0.112857	0.865765	0.5	0.366288	0.510417	0.895833	0.54186	0.689788
809.pdb	1	0	0.253695	0.219212	0.413793	0.413793	0.965517	0.965517	0.180818	0.849755	0.5	0.236453	0.413793	0.965517	0.524389	0.68976
692.pdb	1	0.0526316	0.252964	0.19883	0.565217	0.421053	0.869565	0.789474	0.238329	0.829975	0.526316	0.225897	0.493135	0.829519	0.523862	0.689726
601.pdb	1	0.047619	0.288538	0.257143	0.478261	0.380952	0.869565	0.857143	0.182859	0.846772	0.52381	0.27284	0.429607	0.863354	0.519874	0.689498
477.pdb	1	0	0.384615	0.555556	0.785714	0.2	0.928571	0.8	0.0743587	0.876363	0.5	0.470085	0.492857	0.864286	0.546325	0.689474
982.pdb	0.916667	0	0.348485	0.361111	0.833333	0.444444	0.916667	1	0.0405146	0.884433	0.458333	0.354798	0.638889	0.958333	0.555884	0.689434
940.pdb	0.857143	0	0.285714	0.263736	0.5	0.214286	1	1	0.0468721	0.892287	0.428571	0.274725	0.357143	1	0.499933	0.689316
490.pdb	0.972222	0	0.293651	0.262185	0.5	0.371429	0.888889	0.828571	0.328552	0.808957	0.486111	0.277918	0.435714	0.85873	0.532664	0.689269
215.pdb	0.952381	0.037037	0.257143	0.239316	0.47619	0.407407	0.857143	0.814815	0.227596	0.835836	0.494709	0.24823	0.441799	0.835979	0.514025	0.689251
574.pdb	0.944444	0.0714286	0.228758	0.153846	0.388889	0.285714	0.888889	0.928571	0.11018	0.869719	0.507937	0.191302	0.337302	0.90873	0.487528	0.689074
981.pdb	1	0.0666667	0.263158	0.228571	0.3	0.466667	0.85	0.866667	0.11538	0.865245	0.533333	0.245865	0.383333	0.858333	0.500248	0.689038
503.pdb	0.952381	0	0.3	0.367647	0.619048	0.235294	0.904762	0.882353	0.0951648	0.87344	0.47619	0.333824	0.427171	0.893557	0.516558	0.688997
192.pdb	0.956522	0.0322581	0.379447	0.311828	0.434783	0.419355	0.826087	0.870968	0.264713	0.825697	0.49439	0.345637	0.427069	0.848527	0.534339	0.688962
505.pdb	1	0	0.205882	0.151515	0.588235	0.333333	0.941176	0.833333	0.106345	0.867666	0.5	0.178699	0.460784	0.887255	0.500125	0.688881
455.pdb	0.866667	0	0.371429	0.478947	0.666667	0.2	0.866667	0.95	0.0588025	0.885866	0.433333	0.425188	0.433333	0.908333	0.524143	0.688776
615.pdb	1	0.0714286	0.318182	0.230769	0.25	0.285714	0.916667	0.928571	0.111848	0.8688	0.535714	0.274476	0.267857	0.922619	0.496886	0.688737
249.pdb	0.923077	0.0833333	0.205128	0.227273	0.769231	0.333333	0.923077	0.916667	0.0570293	0.878169	0.503205	0.2162	0.551282	0.919872	0.52096	0.688655
257.pdb	0.923077	0.0588235	0.333333	0.345588	0.461538	0.588235	0.846154	0.941176	0.099774	0.867996	0.49095	0.339461	0.524887	0.893665	0.536122	0.688637
415.pdb	1	0.0555556	0.582418	0.555556	0.214286	0.444444	0.928571	0.944444	0.0539002	0.883175	0.527778	0.568987	0.329365	0.936508	0.549952	0.688474
841.pdb	0.9375	0	0.275	0.308824	0.4375	0.411765	0.8125	1	0.179075	0.849841	0.46875	0.291912	0.424632	0.90625	0.520077	0.688129
593.pdb	1	0.0909091	0.2	0.181818	0.4	0.272727	0.8	0.909091	0.0925721	0.870614	0.545455	0.190909	0.336364	0.854545	0.481743	0.688063
836.pdb	0.954545	0	0.424242	0.383333	0.545455	0.4	0.863636	0.88	0.219912	0.836627	0.477273	0.403788	0.472727	0.871818	0.547024	0.688039
581.pdb	0.9375	0	0.325	0.378788	0.5625	0.25	0.875	0.916667	0.0856831	0.875774	0.46875	0.351894	0.40625	0.895833	0.514031	0.688014
845.pdb	1	0	0.371795	0.438095	0.692308	0.266667	0.923077	0.933333	0.0351156	0.885425	0.5	0.404945	0.479487	0.928205	0.538863	0.687973
339.pdb	0.962963	0.0357143	0.324786	0.216931	0.222222	0.5	0.888889	0.964286	0.271726	0.823623	0.499339	0.270859	0.361111	0.926587	0.525541	0.687779
244.pdb	0.952381	0	0.357143	0.421053	0.666667	0.263158	0.952381	0.947368	0.167825	0.850705	0.47619	0.389098	0.464912	0.949875	0.549767	0.687687
151.pdb	1	0.0625	0.273563	0.185484	0.4	0.5	0.9	0.875	0.312603	0.807594	0.53125	0.229524	0.45	0.8875	0.536412	0.687627
60.pdb	1	0.0625	0.273563	0.185484	0.4	0.5	0.9	0.875	0.312603	0.807594	0.53125	0.229524	0.45	0.8875	0.536412	0.687627
372.pdb	1	0	0.285714	0.209524	0.714286	0.266667	1	0.733333	0.154916	0.851784	0.5	0.247619	0.490476	0.866667	0.518577	0.687595
962.pdb	0.95	0	0.368421	0.361905	0.7	0.333333	0.85	1	0.167894	0.849156	0.475	0.365163	0.516667	0.925	0.549813	0.687546
366.pdb	0.875	0	0.357143	0.272727	0.5	0.545455	0.875	1	0.0398391	0.886637	0.4375	0.314935	0.522727	0.9375	0.52319	0.687542
802.pdb	0.947368	0	0.350877	0.45614	0.631579	0.157895	0.947368	0.842105	0.130991	0.862607	0.473684	0.403509	0.394737	0.894737	0.526711	0.68748
489.pdb	0.961538	0	0.267692	0.192029	0.5	0.333333	0.923077	0.916667	0.141898	0.858142	0.480769	0.229861	0.416667	0.919872	0.507868	0.687195
722.pdb	0.941176	0	0.25	0.204678	0.352941	0.473684	0.882353	1	0.135257	0.860642	0.470588	0.227339	0.413313	0.941176	0.508053	0.687116
975.pdb	0.875	0.0434783	0.3	0.363636	0.625	0.434783	0.9375	1	0.0930837	0.869559	0.459239	0.331818	0.529891	0.96875	0.542057	0.686955
542.pdb	0.916667	0.133333	0.333333	0.27619	0.5	0.4	0.916667	0.866667	0.089731	0.867902	0.525	0.304762	0.45	0.891667	0.52151	0.686764
386.pdb	1	0.047619	0.228571	0.233333	0.666667	0.190476	0.857143	0.857143	0.153386	0.851108	0.52381	0.230952	0.428571	0.857143	0.507495	0.686748
746.pdb	1	0	0.385621	0.233333	0.444444	0.5625	0.944444	0.875	0.109067	0.862782	0.5	0.309477	0.503472	0.909722	0.53242	0.686714
382.pdb	0.96	0	0.266667	0.293333	0.28	0.32	0.84	0.84	0.237544	0.834164	0.48	0.28	0.3	0.84	0.495285	0.686448
595.pdb	1	0	0.264706	0.227941	0.529412	0.352941	0.882353	0.941176	0.117307	0.861405	0.5	0.246324	0.441176	0.911765	0.512996	0.686111
402.pdb	1	0	0.27619	0.230769	0.8	0.384615	0.866667	0.846154	0.0909231	0.864434	0.5	0.25348	0.592308	0.85641	0.526259	0.686067
863.pdb	0.909091	0	0.285714	0.283333	0.590909	0.32	0.909091	0.96	0.177177	0.847465	0.454545	0.284524	0.455455	0.934545	0.525619	0.685921
509.pdb	0.96875	0.0357143	0.298387	0.198413	0.375	0.428571	0.90625	0.892857	0.243768	0.827211	0.502232	0.2484	0.401786	0.899554	0.520492	0.685765
794.pdb	1	0.0555556	0.552381	0.398693	0.6	0.333333	0.866667	0.833333	0.130112	0.854756	0.527778	0.475537	0.466667	0.85	0.550808	0.685717
113.pdb	1	0.0322581	0.247312	0.180645	0.451613	0.387097	1	0.83871	0.27191	0.817834	0.516129	0.213978	0.419355	0.919355	0.526427	0.685594
18.pdb	1	0.0322581	0.247312	0.180645	0.451613	0.387097	1	0.83871	0.27191	0.817834	0.516129	0.213978	0.419355	0.919355	0.526427	0.685594
91.pdb	1	0.0322581	0.247312	0.180645	0.451613	0.387097	1	0.83871	0.27191	0.817834	0.516129	0.213978	0.419355	0.919355	0.526427	0.685594
128.pdb	0.954545	0	0.285714	0.307359	0.590909	0.318182	0.954545	1	0.171768	0.84688	0.477273	0.296537	0.454545	0.977273	0.537379	0.68553
34.pdb	0.954545	0	0.285714	0.307359	0.590909	0.318182	0.954545	1	0.171768	0.84688	0.477273	0.296537	0.454545	0.977273	0.537379	0.68553
747.pdb	0.964286	0.04	0.232804	0.173333	0.571429	0.44	0.964286	0.88	0.215805	0.831482	0.502143	0.203069	0.505714	0.922143	0.530059	0.685364
989.pdb	0.944444	0	0.248366	0.219048	0.666667	0.380952	0.944444	1	0.128428	0.856616	0.472222	0.233707	0.52381	0.972222	0.531167	0.685103
340.pdb	1	0	0.294118	0.308824	0.666667	0.176471	0.944444	0.823529	0.139613	0.854394	0.5	0.301471	0.421569	0.883987	0.516839	0.685062
635.pdb	0.923077	0	0.203077	0.201581	0.461538	0.391304	0.923077	0.913043	0.232046	0.831511	0.461538	0.202329	0.426421	0.91806	0.511984	0.685017
343.pdb	0.95	0	0.278947	0.266667	0.5	0.266667	0.95	0.866667	0.112991	0.864292	0.475	0.272807	0.383333	0.908333	0.502793	0.684948
924.pdb	0.96	0	0.21	0.248366	0.48	0.277778	0.88	0.888889	0.191462	0.84253	0.48	0.229183	0.378889	0.884444	0.501085	0.684917
361.pdb	1	0	0.411765	0.410256	0.764706	0.307692	0.941176	0.846154	0.0956764	0.863018	0.5	0.411011	0.536199	0.893665	0.549928	0.684862
456.pdb	0.966667	0	0.301149	0.313846	0.333333	0.230769	0.9	0.846154	0.262006	0.825499	0.483333	0.307498	0.282051	0.873077	0.505577	0.684823
307.pdb	1	0.0714286	0.352381	0.21978	0.333333	0.428571	0.933333	0.928571	0.142017	0.851798	0.535714	0.286081	0.380952	0.930952	0.521252	0.68462
696.pdb	1	0.0714286	0.484211	0.307692	0.35	0.428571	0.9	0.928571	0.082395	0.867515	0.535714	0.395951	0.389286	0.914286	0.530858	0.684336
157.pdb	1	0.0666667	0.286765	0.209524	0.529412	0.4	0.882353	0.8	0.118002	0.855782	0.533333	0.248144	0.464706	0.841176	0.510191	0.684282
66.pdb	1	0.0666667	0.286765	0.209524	0.529412	0.4	0.882353	0.8	0.118002	0.855782	0.533333	0.248144	0.464706	0.841176	0.510191	0.684282
905.pdb	0.944444	0.0666667	0.326797	0.314286	0.5	0.266667	0.944444	0.866667	0.112976	0.861172	0.505556	0.320542	0.383333	0.905556	0.514856	0.684195
299.pdb	0.962963	0.0333333	0.547009	0.365517	0.333333	0.3	0.888889	0.933333	0.28242	0.81707	0.498148	0.456263	0.316667	0.911111	0.546946	0.684186
255.pdb	0.923077	0.0833333	0.371795	0.227273	0.307692	0.5	0.923077	0.916667	0.108565	0.861898	0.503205	0.299534	0.403846	0.919872	0.516153	0.684136
234.pdb	1	0	0.286154	0.355731	0.615385	0.347826	0.846154	0.826087	0.216773	0.830044	0.5	0.320943	0.481605	0.83612	0.530914	0.683919
436.pdb	0.944444	0.0526316	0.405229	0.409357	0.611111	0.263158	0.944444	0.894737	0.0920009	0.865539	0.498538	0.407293	0.437135	0.919591	0.536683	0.683913
778.pdb	0.888889	0	0.388889	0.378788	0.666667	0.25	0.888889	0.75	0.0637942	0.876199	0.444444	0.383838	0.458333	0.819444	0.507676	0.683773
333.pdb	1	0.0588235	0.359307	0.213235	0.272727	0.470588	0.954545	1	0.147471	0.849754	0.529412	0.286271	0.371658	0.977273	0.526973	0.683718
499.pdb	0.882353	0	0.227941	0.242647	0.588235	0.411765	0.882353	0.941176	0.127747	0.857655	0.441176	0.235294	0.5	0.911765	0.512273	0.683697
685.pdb	1	0	0.342857	0.320261	0.733333	0.333333	0.933333	1	0.103216	0.859276	0.5	0.331559	0.533333	0.966667	0.549009	0.683581
462.pdb	1	0	0.358974	0.277778	0.461538	0.222222	0.923077	0.666667	0.0482032	0.879305	0.5	0.318376	0.34188	0.794872	0.480439	0.683371
529.pdb	1	0	0.233766	0.252632	0.409091	0.35	0.909091	0.9	0.182149	0.841449	0.5	0.243199	0.379545	0.904545	0.508481	0.683279
326.pdb	0.95	0.0454545	0.215789	0.225108	0.3	0.318182	0.85	0.909091	0.206372	0.836868	0.497727	0.220449	0.309091	0.879545	0.491675	0.683256
900.pdb	1	0.0666667	0.236842	0.266667	0.4	0.533333	0.95	0.8	0.183803	0.83623	0.533333	0.251754	0.466667	0.875	0.524465	0.683209
682.pdb	1	0.0588235	0.426471	0.227941	0.294118	0.352941	0.882353	0.941176	0.128875	0.855288	0.529412	0.327206	0.323529	0.911765	0.512679	0.683076
195.pdb	0.913043	0	0.268775	0.298701	0.608696	0.318182	0.913043	0.863636	0.194427	0.83835	0.456522	0.283738	0.463439	0.88834	0.520803	0.682976
148.pdb	0.961538	0.0869565	0.347692	0.205534	0.269231	0.478261	0.884615	0.826087	0.274458	0.814224	0.524247	0.276613	0.373746	0.855351	0.519773	0.682962
56.pdb	0.961538	0.0869565	0.347692	0.205534	0.269231	0.478261	0.884615	0.826087	0.274458	0.814224	0.524247	0.276613	0.373746	0.855351	0.519773	0.682962
798.pdb	1	0.111111	0.393939	0.25	0.583333	0.444444	0.916667	0.777778	0.0296322	0.874723	0.555556	0.32197	0.513889	0.847222	0.523832	0.68253
592.pdb	1	0.08	0.32	0.216667	0.4	0.4	0.88	0.88	0.252033	0.817921	0.54	0.268333	0.4	0.88	0.526381	0.682489
830.pdb	0.866667	0	0.27619	0.266667	0.6	0.266667	0.933333	0.866667	0.090337	0.868536	0.433333	0.271429	0.433333	0.9	0.499495	0.682432
530.pdb	0.818182	0	0.254545	0.254545	0.454545	0.545455	0.909091	1	0.0793702	0.871302	0.409091	0.254545	0.5	0.954545	0.511476	0.682379
613.pdb	1	0.0526316	0.205882	0.222222	0.470588	0.315789	0.882353	0.894737	0.117386	0.855776	0.526316	0.214052	0.393189	0.888545	0.499211	0.682373
493.pdb	0.961538	0.047619	0.4	0.27619	0.307692	0.52381	0.884615	0.857143	0.203755	0.832894	0.504579	0.338095	0.415751	0.870879	0.527659	0.682308
414.pdb	0.866667	0.0666667	0.27619	0.314286	0.666667	0.333333	0.866667	0.933333	0.0696352	0.86987	0.466667	0.295238	0.5	0.9	0.516902	0.682266
664.pdb	1	0.105263	0.271739	0.181287	0.416667	0.368421	0.875	0.894737	0.210485	0.828238	0.552632	0.226513	0.392544	0.884868	0.51588	0.682193
302.pdb	1	0	0.22807	0.17619	0.526316	0.52381	0.947368	0.904762	0.207202	0.829083	0.5	0.20213	0.525063	0.926065	0.53159	0.682172
774.pdb	1	0.04	0.262366	0.21	0.354839	0.48	0.83871	0.88	0.283647	0.809564	0.52	0.236183	0.417419	0.859355	0.521028	0.68206
345.pdb	1	0.105263	0.351779	0.233918	0.26087	0.421053	1	0.894737	0.186172	0.835954	0.552632	0.292848	0.340961	0.947368	0.525989	0.681932
690.pdb	0.928571	0.0769231	0.285714	0.205128	0.571429	0.307692	0.928571	0.769231	0.105714	0.858203	0.502747	0.245421	0.43956	0.848901	0.500091	0.681559
610.pdb	0.944444	0.0526316	0.30719	0.233918	0.333333	0.526316	0.833333	0.842105	0.221531	0.826981	0.498538	0.270554	0.429825	0.837719	0.514191	0.681526
387.pdb	0.956522	0	0.249012	0.184729	0.304348	0.413793	0.956522	0.862069	0.366394	0.790321	0.478261	0.21687	0.35907	0.909295	0.520035	0.681308
820.pdb	0.9375	0	0.225	0.238095	0.6875	0.2	1	0.8	0.0962624	0.862394	0.46875	0.231548	0.44375	0.9	0.500451	0.681113
652.pdb	1	0	0.470588	0.375	0.333333	0.5	0.888889	0.8125	0.164735	0.842196	0.5	0.422794	0.416667	0.850694	0.532848	0.681083
619.pdb	1	0.125	0.289474	0.2	0.4	0.4375	0.8	0.875	0.171783	0.835897	0.5625	0.244737	0.41875	0.8375	0.511861	0.681062
913.pdb	1	0	0.359477	0.181818	0.555556	0.416667	0.944444	0.916667	0.142216	0.846316	0.5	0.270648	0.486111	0.930556	0.529308	0.680976
410.pdb	0.96	0.0344828	0.296667	0.172414	0.4	0.517241	0.92	0.965517	0.300832	0.803625	0.497241	0.23454	0.458621	0.942759	0.539603	0.680847
657.pdb	0.933333	0.0588235	0.390476	0.294118	0.466667	0.470588	0.933333	0.941176	0.0858966	0.862254	0.496078	0.342297	0.468627	0.937255	0.532068	0.680801
890.pdb	0.947368	0.047619	0.415205	0.357143	0.578947	0.333333	0.947368	0.904762	0.107334	0.856238	0.497494	0.386174	0.45614	0.926065	0.538241	0.680518
984.pdb	0.947368	0.0555556	0.409357	0.248366	0.473684	0.5	0.947368	0.777778	0.163911	0.839434	0.501462	0.328861	0.486842	0.862573	0.530514	0.680379
769.pdb	0.954545	0.047619	0.428571	0.304762	0.454545	0.47619	0.909091	1	0.135193	0.847891	0.501082	0.366667	0.465368	0.954545	0.545124	0.680361
825.pdb	0.95	0	0.389474	0.300395	0.35	0.521739	0.85	0.826087	0.181479	0.837678	0.475	0.344934	0.43587	0.838043	0.518834	0.680268
314.pdb	0.961538	0.0526316	0.366154	0.222222	0.384615	0.421053	0.961538	0.894737	0.169588	0.839621	0.507085	0.294188	0.402834	0.928138	0.523576	0.680252
599.pdb	1	0.037037	0.385281	0.299145	0.590909	0.407407	0.863636	0.814815	0.228753	0.819964	0.518519	0.342213	0.499158	0.839226	0.541305	0.680233
108.pdb	0.954545	0.0526316	0.277056	0.216374	0.454545	0.526316	1	0.789474	0.237241	0.818127	0.503589	0.246715	0.490431	0.894737	0.531807	0.679669
12.pdb	0.954545	0.0526316	0.277056	0.216374	0.454545	0.526316	1	0.789474	0.237241	0.818127	0.503589	0.246715	0.490431	0.894737	0.531807	0.679669
25.pdb	0.954545	0.0526316	0.277056	0.216374	0.454545	0.526316	1	0.789474	0.237241	0.818127	0.503589	0.246715	0.490431	0.894737	0.531807	0.679669
609.pdb	0.944444	0	0.222222	0.198529	0.555556	0.352941	0.944444	0.823529	0.141664	0.847398	0.472222	0.210376	0.454248	0.883987	0.501649	0.679629
772.pdb	0.916667	0.230769	0.363636	0.358974	0.416667	0.461538	0.833333	0.846154	0.0845904	0.856073	0.573718	0.361305	0.439103	0.839744	0.525755	0.679319
834.pdb	0.956522	0	0.280632	0.284585	0.434783	0.347826	0.869565	0.913043	0.166424	0.841182	0.478261	0.282609	0.391304	0.891304	0.508514	0.679087
950.pdb	0.971429	0	0.285714	0.226891	0.4	0.285714	0.942857	0.857143	0.332853	0.7962	0.485714	0.256303	0.342857	0.9	0.518988	0.67894
712.pdb	1	0.0714286	0.411765	0.428571	0.352941	0.428571	0.882353	0.928571	0.0876152	0.858485	0.535714	0.420168	0.390756	0.905462	0.533034	0.678818
284.pdb	1	0.047619	0.458689	0.395238	0.481481	0.380952	0.888889	0.952381	0.142837	0.843061	0.52381	0.426964	0.431217	0.920635	0.548087	0.678817
570.pdb	0.933333	0	0.380952	0.466667	0.666667	0.266667	0.933333	0.8	0.0921251	0.85972	0.466667	0.42381	0.466667	0.866667	0.529276	0.678687
310.pdb	0.972973	0	0.294294	0.221323	0.432432	0.384615	0.864865	0.846154	0.33861	0.79182	0.486486	0.257808	0.408524	0.855509	0.523126	0.678245
898.pdb	1	0.0555556	0.419048	0.267974	0.466667	0.444444	0.8	1	0.159565	0.836557	0.527778	0.343511	0.455556	0.9	0.537161	0.678099
887.pdb	1	0.0588235	0.315789	0.257353	0.45	0.352941	0.8	0.882353	0.203288	0.825919	0.529412	0.286571	0.401471	0.841176	0.514639	0.678078
761.pdb	1	0.0588235	0.56044	0.492647	0.5	0.588235	1	1	0.0698835	0.858442	0.529412	0.526543	0.544118	1	0.588066	0.677992
708.pdb	0.964286	0	0.269841	0.262108	0.5	0.259259	0.928571	0.888889	0.280746	0.808205	0.482143	0.265975	0.37963	0.90873	0.520905	0.677839
184.pdb	0.928571	0	0.384615	0.485714	0.5	0.380952	0.857143	0.904762	0.118494	0.851698	0.464286	0.435165	0.440476	0.880952	0.531845	0.677462
96.pdb	0.928571	0	0.384615	0.485714	0.5	0.380952	0.857143	0.904762	0.118494	0.851698	0.464286	0.435165	0.440476	0.880952	0.531845	0.677462
538.pdb	0.928571	0	0.318681	0.418301	0.785714	0.444444	0.928571	0.944444	0.15503	0.836809	0.464286	0.368491	0.615079	0.936508	0.562701	0.677393
275.pdb	0.909091	0	0.290909	0.417582	0.545455	0.285714	0.909091	0.928571	0.0812427	0.862953	0.454545	0.354246	0.415584	0.918831	0.514567	0.677243
563.pdb	0.962963	0.0344828	0.296296	0.251232	0.481481	0.482759	0.962963	0.931034	0.197065	0.826296	0.498723	0.273764	0.48212	0.946999	0.537494	0.677188
171.pdb	1	0.0833333	0.392157	0.227273	0.333333	0.416667	0.777778	1	0.143	0.841054	0.541667	0.309715	0.375	0.888889	0.516554	0.677153
82.pdb	1	0.0833333	0.392157	0.227273	0.333333	0.416667	0.777778	1	0.143	0.841054	0.541667	0.309715	0.375	0.888889	0.516554	0.677153
603.pdb	0.952381	0	0.304762	0.282609	0.428571	0.458333	0.904762	0.916667	0.212492	0.824416	0.47619	0.293685	0.443452	0.910714	0.526825	0.677001
360.pdb	1	0	0.241667	0.323529	0.6875	0.294118	0.875	0.882353	0.10411	0.850801	0.5	0.282598	0.490809	0.878676	0.517832	0.676723
373.pdb	0.941176	0.0666667	0.279412	0.228571	0.294118	0.6	0.882353	0.933333	0.149621	0.838896	0.503922	0.253992	0.447059	0.907843	0.516889	0.676455
568.pdb	1	0	0.340659	0.384615	0.714286	0.461538	0.928571	1	0.0914545	0.850729	0.5	0.362637	0.587912	0.964286	0.559503	0.676082
138.pdb	1	0.0434783	0.355072	0.229249	0.625	0.434783	0.916667	0.869565	0.23965	0.810158	0.521739	0.292161	0.529891	0.893116	0.547786	0.676031
45.pdb	1	0.0434783	0.355072	0.229249	0.625	0.434783	0.916667	0.869565	0.23965	0.810158	0.521739	0.292161	0.529891	0.893116	0.547786	0.676031
688.pdb	0.956522	0	0.233202	0.264493	0.391304	0.458333	0.913043	0.916667	0.184181	0.831087	0.478261	0.248847	0.424819	0.914855	0.513675	0.675939
987.pdb	0.962963	0.105263	0.2849	0.204678	0.296296	0.421053	0.888889	0.842105	0.198917	0.824563	0.534113	0.244789	0.358674	0.865497	0.504426	0.675594
549.pdb	1	0.047619	0.42029	0.295238	0.333333	0.571429	0.833333	0.952381	0.176025	0.828841	0.52381	0.357764	0.452381	0.892857	0.538613	0.675497
584.pdb	1	0.030303	0.357983	0.287879	0.428571	0.333333	0.942857	0.909091	0.249336	0.811192	0.515152	0.322931	0.380952	0.925974	0.534256	0.675414
502.pdb	0.962963	0.0666667	0.207977	0.165517	0.37037	0.433333	0.814815	0.933333	0.344967	0.784423	0.514815	0.186747	0.401852	0.874074	0.517813	0.6754
381.pdb	0.96875	0.0357143	0.21371	0.193122	0.375	0.357143	0.9375	0.892857	0.207515	0.823791	0.502232	0.203416	0.366071	0.915179	0.503034	0.675303
405.pdb	1	0.0666667	0.37619	0.304762	0.47619	0.466667	0.857143	0.866667	0.164442	0.830009	0.533333	0.340476	0.471429	0.861905	0.533599	0.674891
555.pdb	0.95	0.0588235	0.431579	0.330882	0.55	0.294118	0.95	0.882353	0.0960985	0.851999	0.504412	0.381231	0.422059	0.916176	0.528663	0.674841
273.pdb	1	0.05	0.36092	0.263158	0.433333	0.5	0.933333	1	0.266605	0.802543	0.525	0.312039	0.466667	0.966667	0.556587	0.674761
698.pdb	0.962963	0.0333333	0.421652	0.324138	0.407407	0.433333	0.888889	0.9	0.276693	0.802869	0.498148	0.372895	0.42037	0.894444	0.544237	0.674748
292.pdb	0.947368	0	0.298246	0.264706	0.526316	0.352941	0.894737	1	0.202151	0.82425	0.473684	0.281476	0.439628	0.947368	0.528093	0.674609
378.pdb	1	0.0625	0.384211	0.225	0.3	0.5625	0.85	1	0.144515	0.835875	0.53125	0.304605	0.43125	0.925	0.528749	0.674279
594.pdb	1	0.0555556	0.567251	0.392157	0.473684	0.333333	1	0.888889	0.104269	0.847563	0.527778	0.479704	0.403509	0.944444	0.551211	0.674034
935.pdb	1	0.125	0.222222	0.214286	0.3	0.375	0.8	1	0.01872	0.870409	0.5625	0.218254	0.3375	0.9	0.484564	0.674017
521.pdb	0.952381	0	0.290476	0.290598	0.619048	0.259259	0.952381	0.851852	0.235836	0.81381	0.47619	0.290537	0.439153	0.902116	0.526274	0.673841
854.pdb	0.933333	0	0.438095	0.316667	0.466667	0.625	0.866667	0.9375	0.136941	0.838366	0.466667	0.377381	0.545833	0.902083	0.544545	0.673645
117.pdb	1	0.0454545	0.264069	0.238095	0.227273	0.454545	0.909091	0.954545	0.187633	0.82621	0.522727	0.251082	0.340909	0.931818	0.510063	0.673615
22.pdb	1	0.0454545	0.264069	0.238095	0.227273	0.454545	0.909091	0.954545	0.187633	0.82621	0.522727	0.251082	0.340909	0.931818	0.510063	0.673615
491.pdb	0.972222	0.0571429	0.226984	0.188235	0.527778	0.485714	0.972222	0.828571	0.310224	0.787974	0.514683	0.20761	0.506746	0.900397	0.537939	0.673135
567.pdb	0.96875	0.0909091	0.270161	0.194805	0.4375	0.454545	0.90625	0.909091	0.270082	0.799596	0.52983	0.232483	0.446023	0.90767	0.530947	0.673134
101.pdb	0.971429	0.0689655	0.341176	0.206897	0.4	0.586207	0.914286	0.931034	0.367035	0.7722	0.520197	0.274037	0.493103	0.92266	0.558205	0.672985
5.pdb	0.971429	0.0689655	0.341176	0.206897	0.4	0.586207	0.914286	0.931034	0.367035	0.7722	0.520197	0.274037	0.493103	0.92266	0.558205	0.672985
466.pdb	0.9375	0	0.266667	0.320158	0.75	0.347826	0.9375	0.869565	0.183505	0.824433	0.46875	0.293412	0.548913	0.903533	0.537091	0.672953
633.pdb	1	0	0.327485	0.310526	0.421053	0.4	0.894737	0.85	0.169667	0.829632	0.5	0.319006	0.410526	0.872368	0.516867	0.672775
259.pdb	0.947368	0.0454545	0.391813	0.251082	0.263158	0.5	0.894737	0.772727	0.25397	0.807504	0.496411	0.321448	0.381579	0.833732	0.515774	0.672724
741.pdb	1	0.0833333	0.230769	0.166667	0.571429	0.166667	0.928571	0.75	0.106082	0.844788	0.541667	0.198718	0.369048	0.839286	0.483265	0.672376
235.pdb	1	0.0952381	0.470588	0.338095	0.388889	0.428571	0.944444	0.904762	0.153515	0.830136	0.547619	0.404342	0.40873	0.924603	0.544824	0.672258
839.pdb	0.928571	0	0.362637	0.366667	0.785714	0.238095	1	0.904762	0.179601	0.825288	0.464286	0.364652	0.511905	0.952381	0.549685	0.671833
433.pdb	0.947368	0	0.321637	0.428571	0.631579	0.142857	0.947368	0.785714	0.118002	0.844861	0.473684	0.375104	0.387218	0.866541	0.510902	0.671778
522.pdb	0.947368	0.0454545	0.28655	0.212121	0.421053	0.409091	0.894737	0.727273	0.151131	0.833345	0.496411	0.249335	0.415072	0.811005	0.492717	0.67169
745.pdb	0.888889	0	0.333333	0.377778	0.777778	0.6	1	0.9	0.108108	0.841121	0.444444	0.355556	0.688889	0.95	0.564686	0.67164
816.pdb	0.941176	0	0.272059	0.272059	0.529412	0.647059	0.823529	0.882353	0.130568	0.83542	0.470588	0.272059	0.588235	0.852941	0.524969	0.671264
481.pdb	0.954545	0	0.316017	0.293478	0.545455	0.333333	1	0.875	0.171292	0.827869	0.477273	0.304748	0.439394	0.9375	0.526346	0.671254
122.pdb	0.956522	0	0.280632	0.268398	0.565217	0.318182	0.956522	0.954545	0.130544	0.838627	0.478261	0.274515	0.4417	0.955534	0.519863	0.671054
28.pdb	0.956522	0	0.280632	0.268398	0.565217	0.318182	0.956522	0.954545	0.130544	0.838627	0.478261	0.274515	0.4417	0.955534	0.519863	0.671054
103.pdb	0.923077	0	0.5	0.25641	0.461538	0.461538	0.846154	0.923077	0.104363	0.846158	0.461538	0.378205	0.461538	0.884615	0.522736	0.670876
7.pdb	0.923077	0	0.5	0.25641	0.461538	0.461538	0.846154	0.923077	0.104363	0.846158	0.461538	0.378205	0.461538	0.884615	0.522736	0.670876
446.pdb	0.923077	0	0.410256	0.263736	0.307692	0.428571	0.769231	0.928571	0.0966648	0.850695	0.461538	0.336996	0.368132	0.848901	0.493821	0.67078
884.pdb	1	0.0588235	0.424242	0.367647	0.363636	0.294118	0.954545	0.882353	0.123868	0.839612	0.529412	0.395945	0.328877	0.918449	0.522694	0.670739
363.pdb	0.923077	0.05	0.397436	0.384211	0.769231	0.45	1	0.85	0.128259	0.832971	0.486538	0.390823	0.609615	0.925	0.562201	0.67024
786.pdb	0.952381	0	0.252381	0.23	0.47619	0.44	0.904762	0.96	0.186694	0.821742	0.47619	0.24119	0.458095	0.932381	0.519382	0.670182
164.pdb	0.954545	0.105263	0.233766	0.169591	0.318182	0.473684	0.954545	0.947368	0.163896	0.825996	0.529904	0.201678	0.395933	0.950957	0.511394	0.670171
74.pdb	0.954545	0.105263	0.233766	0.169591	0.318182	0.473684	0.954545	0.947368	0.163896	0.825996	0.529904	0.201678	0.395933	0.950957	0.511394	0.670171
536.pdb	1	0.0666667	0.659341	0.542857	0.357143	0.6	0.928571	1	0.0959644	0.842029	0.533333	0.601099	0.478571	0.964286	0.585881	0.670112
760.pdb	1	0	0.409274	0.288177	0.375	0.344828	0.96875	0.896552	0.221114	0.812932	0.5	0.348726	0.359914	0.932651	0.529223	0.669861
424.pdb	0.9	0.1	0.377778	0.355556	0.6	0.2	1	0.8	0.0709911	0.852867	0.5	0.366667	0.4	0.9	0.515087	0.669791
274.pdb	0.97619	0.025641	0.233449	0.163293	0.333333	0.358974	0.880952	0.871795	0.458832	0.747857	0.500916	0.198371	0.346154	0.876374	0.521417	0.669671
267.pdb	1	0	0.288306	0.247748	0.4375	0.324324	0.875	0.837838	0.337239	0.77963	0.5	0.268027	0.380912	0.856419	0.520371	0.669196
169.pdb	1	0.0333333	0.28979	0.206897	0.324324	0.633333	0.918919	0.9	0.38053	0.762873	0.516667	0.248343	0.478829	0.909459	0.54945	0.668413
79.pdb	1	0.0333333	0.28979	0.206897	0.324324	0.633333	0.918919	0.9	0.38053	0.762873	0.516667	0.248343	0.478829	0.909459	0.54945	0.668413
558.pdb	0.904762	0	0.261905	0.25974	0.47619	0.318182	0.904762	0.772727	0.158239	0.830339	0.452381	0.260823	0.397186	0.838745	0.489619	0.668358
891.pdb	0.941176	0	0.279412	0.27619	0.294118	0.47619	0.882353	0.952381	0.154747	0.829975	0.470588	0.277801	0.385154	0.917367	0.505939	0.668064
597.pdb	0.964286	0.0434783	0.243386	0.189723	0.392857	0.434783	0.928571	0.913043	0.255152	0.799361	0.503882	0.216555	0.41382	0.920807	0.518263	0.668034
571.pdb	0.96	0.0769231	0.356667	0.28	0.36	0.538462	1	0.846154	0.195927	0.813506	0.518462	0.318333	0.449231	0.923077	0.536423	0.667953
150.pdb	1	0.0434783	0.318841	0.229249	0.375	0.565217	0.916667	0.956522	0.21569	0.807276	0.521739	0.274045	0.470109	0.936594	0.537576	0.667939
59.pdb	1	0.0434783	0.318841	0.229249	0.375	0.565217	0.916667	0.956522	0.21569	0.807276	0.521739	0.274045	0.470109	0.936594	0.537576	0.667939
325.pdb	0.947368	0	0.280702	0.228571	0.526316	0.4	0.947368	1	0.0940721	0.843295	0.473684	0.254637	0.463158	0.973684	0.517088	0.667367
197.pdb	0.941176	0.0588235	0.338235	0.272059	0.470588	0.470588	0.882353	0.823529	0.147386	0.826516	0.5	0.305147	0.470588	0.852941	0.517096	0.667245
492.pdb	0.941176	0.0666667	0.382353	0.257143	0.470588	0.4	1	1	0.10032	0.839654	0.503922	0.319748	0.435294	1	0.533156	0.666913
961.pdb	0.923077	0	0.282051	0.35	0.692308	0.3125	0.923077	0.8125	0.105903	0.839143	0.461538	0.316026	0.502404	0.867788	0.515467	0.66688
205.pdb	1	0.0384615	0.300395	0.255385	0.347826	0.269231	0.956522	0.846154	0.200974	0.81437	0.519231	0.27789	0.308528	0.901338	0.503722	0.666817
119.pdb	1	0.0769231	0.28836	0.212308	0.5	0.307692	0.892857	0.884615	0.326064	0.775791	0.538462	0.250334	0.403846	0.888736	0.530539	0.66654
24.pdb	1	0.0769231	0.28836	0.212308	0.5	0.307692	0.892857	0.884615	0.326064	0.775791	0.538462	0.250334	0.403846	0.888736	0.530539	0.66654
608.pdb	0.941176	0.0588235	0.389706	0.367647	0.588235	0.235294	0.941176	0.941176	0.068617	0.848095	0.5	0.378676	0.411765	0.941176	0.524722	0.666068
939.pdb	0.952381	0.0588235	0.409524	0.257353	0.285714	0.352941	0.857143	0.941176	0.137462	0.831052	0.505602	0.333438	0.319328	0.89916	0.50434	0.665827
687.pdb	0.95	0	0.331579	0.4	0.65	0.35	0.9	0.85	0.126694	0.831088	0.475	0.365789	0.5	0.875	0.528929	0.665783
421.pdb	1	0.0588235	0.509881	0.522059	0.391304	0.529412	0.913043	0.941176	0.12739	0.828106	0.529412	0.51597	0.460358	0.92711	0.564724	0.665673
116.pdb	0.923077	0.04	0.270769	0.206667	0.423077	0.44	0.961538	0.92	0.255013	0.797088	0.481538	0.238718	0.431538	0.940769	0.524111	0.665584
21.pdb	0.923077	0.04	0.270769	0.206667	0.423077	0.44	0.961538	0.92	0.255013	0.797088	0.481538	0.238718	0.431538	0.940769	0.524111	0.665584
182.pdb	0.9375	0	0.333333	0.266667	0.625	0.3	0.875	1	0.0673256	0.847819	0.46875	0.3	0.4625	0.9375	0.513982	0.66506
94.pdb	0.9375	0	0.333333	0.266667	0.625	0.3	0.875	1	0.0673256	0.847819	0.46875	0.3	0.4625	0.9375	0.513982	0.66506
351.pdb	1	0	0.264493	0.246753	0.5	0.454545	0.916667	0.954545	0.153411	0.821203	0.5	0.255623	0.477273	0.935606	0.523853	0.664705
702.pdb	0.928571	0.111111	0.318681	0.194444	0.571429	0.333333	0.857143	1	0.0218641	0.856246	0.519841	0.256563	0.452381	0.928571	0.505911	0.664472
487.pdb	0.954545	0.0588235	0.246753	0.257353	0.454545	0.470588	0.909091	0.882353	0.201252	0.807457	0.506684	0.252053	0.462567	0.895722	0.520956	0.664279
669.pdb	1	0.04	0.264822	0.25	0.434783	0.48	0.913043	0.84	0.216306	0.802505	0.52	0.257411	0.457391	0.876522	0.521689	0.664238
795.pdb	1	0	0.393548	0.347899	0.419355	0.314286	0.967742	0.828571	0.215675	0.806432	0.5	0.370724	0.36682	0.898157	0.526301	0.664167
598.pdb	0.95	0.1	0.405263	0.3	0.35	0.35	0.95	0.8	0.151797	0.82268	0.525	0.352632	0.35	0.875	0.512851	0.664166
218.pdb	0.952381	0	0.404762	0.366667	0.666667	0.380952	0.904762	0.904762	0.145603	0.822354	0.47619	0.385714	0.52381	0.904762	0.543072	0.663725
206.pdb	1	0.0714286	0.285714	0.216931	0.357143	0.392857	0.821429	0.821429	0.314223	0.775835	0.535714	0.251323	0.375	0.821429	0.512254	0.66349
927.pdb	0.964286	0.03125	0.410053	0.322581	0.321429	0.34375	0.964286	0.90625	0.261122	0.793913	0.497768	0.366317	0.332589	0.935268	0.531163	0.663321
923.pdb	1	0	0.363441	0.304843	0.451613	0.37037	0.935484	0.888889	0.198674	0.808337	0.5	0.334142	0.410992	0.912186	0.527388	0.66304
846.pdb	0.9	0	0.444444	0.423077	0.6	0.461538	0.9	0.923077	0.0746914	0.841882	0.45	0.433761	0.530769	0.911538	0.54044	0.662627
374.pdb	1	0.111111	0.316176	0.25	0.647059	0.222222	0.882353	1	0.0388159	0.847016	0.555556	0.283088	0.434641	0.941176	0.516715	0.662555
666.pdb	1	0.2	0.254545	0.244444	0.636364	0.3	0.818182	1	0.103762	0.824571	0.6	0.249495	0.468182	0.909091	0.52585	0.662053
805.pdb	0.9375	0	0.383333	0.30303	0.6875	0.25	0.875	1	0.168674	0.81575	0.46875	0.343182	0.46875	0.9375	0.533768	0.662045
212.pdb	0.882353	0.0625	0.279412	0.166667	0.235294	0.5625	0.882353	0.9375	0.141848	0.824701	0.472426	0.223039	0.398897	0.909926	0.49514	0.662001
295.pdb	0.961538	0.0740741	0.332308	0.210826	0.346154	0.37037	0.807692	0.851852	0.268468	0.787954	0.517806	0.271567	0.358262	0.829772	0.505638	0.661955
211.pdb	0.882353	0	0.330882	0.347619	0.352941	0.333333	0.882353	0.904762	0.138078	0.829193	0.441176	0.339251	0.343137	0.893557	0.497399	0.661848
870.pdb	1	0.04	0.301587	0.273333	0.571429	0.52	0.964286	0.88	0.262632	0.783932	0.52	0.28746	0.545714	0.922143	0.553647	0.661711
621.pdb	0.916667	0.0454545	0.242754	0.168831	0.583333	0.272727	0.916667	0.818182	0.14839	0.820003	0.481061	0.205792	0.42803	0.867424	0.491783	0.660894
196.pdb	1	0.0526316	0.467692	0.25731	0.461538	0.526316	1	0.894737	0.227273	0.793484	0.526316	0.362501	0.493927	0.947368	0.558478	0.660892
586.pdb	0.947368	0.0526316	0.315789	0.22807	0.421053	0.263158	0.947368	0.947368	0.133658	0.825086	0.5	0.27193	0.342105	0.947368	0.503358	0.660886
757.pdb	1	0	0.426901	0.431579	0.578947	0.35	0.894737	0.85	0.166871	0.812221	0.5	0.42924	0.464474	0.872368	0.540862	0.660585
808.pdb	0.875	0.0526316	0.233333	0.210526	0.1875	0.421053	0.875	0.736842	0.184464	0.813792	0.463816	0.22193	0.304276	0.805921	0.4657	0.660237
630.pdb	0.96	0	0.416667	0.289474	0.48	0.4	0.84	0.85	0.212824	0.799948	0.48	0.35307	0.44	0.845	0.521807	0.659327
838.pdb	1	0	0.291667	0.207661	0.30303	0.40625	0.939394	0.875	0.310756	0.773481	0.5	0.249664	0.35464	0.907197	0.515956	0.658885
279.pdb	0.964286	0	0.269841	0.268775	0.392857	0.347826	0.928571	0.913043	0.212988	0.800736	0.482143	0.269308	0.370342	0.920807	0.509387	0.658649
485.pdb	1	0	0.366387	0.260504	0.485714	0.314286	0.942857	0.885714	0.267703	0.78358	0.5	0.313445	0.4	0.914286	0.529836	0.658554
658.pdb	0.978261	0.0606061	0.332367	0.253788	0.369565	0.454545	0.934783	0.848485	0.330832	0.764188	0.519433	0.293078	0.412055	0.891634	0.535203	0.658236
329.pdb	1	0	0.343333	0.264615	0.36	0.384615	0.92	0.884615	0.267355	0.783505	0.5	0.303974	0.372308	0.902308	0.521575	0.657876
464.pdb	1	0.0526316	0.38447	0.269006	0.484848	0.368421	0.939394	0.894737	0.259364	0.78229	0.526316	0.326738	0.426635	0.917065	0.539735	0.657793
321.pdb	0.888889	0.142857	0.24183	0.21978	0.555556	0.285714	0.888889	0.928571	0.12216	0.820692	0.515873	0.230805	0.420635	0.90873	0.503149	0.657744
349.pdb	1	0	0.309524	0.209486	0.464286	0.347826	0.857143	0.869565	0.202593	0.800139	0.5	0.259505	0.406056	0.863354	0.505274	0.657741
647.pdb	1	0	0.328592	0.305376	0.447368	0.322581	0.947368	0.903226	0.27571	0.780518	0.5	0.316984	0.384975	0.925297	0.530581	0.657619
199.pdb	1	0	0.333333	0.280672	0.515152	0.285714	0.939394	0.885714	0.344019	0.761196	0.5	0.307003	0.400433	0.912554	0.537534	0.657486
118.pdb	1	0.03125	0.335484	0.270161	0.419355	0.34375	0.967742	0.875	0.28617	0.77631	0.515625	0.302823	0.381552	0.921371	0.530642	0.657353
23.pdb	1	0.03125	0.335484	0.270161	0.419355	0.34375	0.967742	0.875	0.28617	0.77631	0.515625	0.302823	0.381552	0.921371	0.530642	0.657353
600.pdb	1	0.047619	0.363636	0.314286	0.454545	0.47619	0.909091	0.857143	0.244493	0.784583	0.52381	0.338961	0.465368	0.883117	0.540055	0.657142
634.pdb	0.9	0.0526316	0.333333	0.339181	0.8	0.315789	0.9	0.894737	0.133792	0.815619	0.476316	0.336257	0.557895	0.897368	0.536208	0.657134
899.pdb	0.972222	0.0333333	0.377778	0.2	0.444444	0.4	0.916667	0.9	0.289945	0.774369	0.502778	0.288889	0.422222	0.908333	0.531089	0.656861
626.pdb	1	0.0833333	0.345455	0.318182	0.545455	0.333333	0.909091	0.833333	0.0508307	0.836387	0.541667	0.331818	0.439394	0.871212	0.511885	0.6566
750.pdb	1	0.125	0.4	0.375	0.3125	0.4375	0.9375	0.8125	0.102233	0.822189	0.5625	0.3875	0.375	0.875	0.520737	0.656269
556.pdb	0.928571	0.0666667	0.450549	0.390476	0.714286	0.466667	0.928571	1	0.111372	0.81801	0.497619	0.420513	0.590476	0.964286	0.567046	0.656112
365.pdb	1	0	0.349528	0.270732	0.512821	0.365854	0.974359	0.902439	0.353014	0.755422	0.5	0.31013	0.439337	0.938399	0.549384	0.655848
561.pdb	1	0.0555556	0.447619	0.366013	0.52381	0.444444	0.904762	0.888889	0.16697	0.802785	0.527778	0.406816	0.484127	0.896825	0.54755	0.655499
711.pdb	0.954545	0.0454545	0.341991	0.229437	0.409091	0.409091	0.954545	0.818182	0.222738	0.791343	0.5	0.285714	0.409091	0.886364	0.515875	0.65541
766.pdb	0.923077	0	0.358974	0.564103	0.538462	0.307692	1	0.923077	0.0474234	0.840923	0.461538	0.461538	0.423077	0.961538	0.532673	0.654897
813.pdb	0.962963	0.037037	0.327635	0.307692	0.555556	0.37037	0.888889	0.851852	0.275193	0.773628	0.5	0.317664	0.462963	0.87037	0.533303	0.654046
837.pdb	0.952381	0	0.257143	0.236667	0.47619	0.44	0.904762	0.92	0.162903	0.805597	0.47619	0.246905	0.458095	0.912381	0.510345	0.653638
495.pdb	1	0	0.28655	0.474359	0.421053	0.384615	0.894737	1	0.137184	0.811755	0.5	0.380454	0.402834	0.947368	0.529933	0.653075
416.pdb	0.954545	0	0.363636	0.28655	0.454545	0.578947	0.909091	0.894737	0.218412	0.787918	0.477273	0.325093	0.516746	0.901914	0.537893	0.653061
937.pdb	1	0.0555556	0.322464	0.27451	0.375	0.444444	0.916667	0.888889	0.174326	0.799412	0.527778	0.298487	0.409722	0.902778	0.518751	0.65302
348.pdb	0.944444	0	0.346405	0.356725	0.555556	0.315789	1	0.894737	0.104026	0.820534	0.472222	0.351565	0.435673	0.947368	0.521898	0.65212
607.pdb	0.958333	0	0.257246	0.284211	0.5	0.25	0.958333	0.8	0.195341	0.796475	0.479167	0.270728	0.375	0.879167	0.499313	0.651954
728.pdb	1	0.125	0.333333	0.25	0.315789	0.5	0.842105	0.8125	0.196215	0.789446	0.5625	0.291667	0.407895	0.827303	0.512504	0.651822
742.pdb	1	0	0.216667	0.222222	0.625	0.222222	0.9375	0.777778	0.150585	0.804883	0.5	0.219444	0.423611	0.857639	0.492694	0.651154
220.pdb	0.966667	0	0.255172	0.234483	0.466667	0.3	0.9	0.9	0.265721	0.775576	0.483333	0.244828	0.383333	0.9	0.508799	0.651148
656.pdb	0.961538	0.0384615	0.316923	0.230769	0.384615	0.5	0.961538	0.961538	0.235503	0.780702	0.5	0.273846	0.442308	0.961538	0.532316	0.650859
353.pdb	1	0	0.335704	0.284127	0.473684	0.361111	0.894737	0.888889	0.313229	0.759692	0.5	0.309916	0.417398	0.891813	0.532008	0.650569
952.pdb	0.933333	0.0769231	0.266667	0.217949	0.666667	0.461538	0.933333	0.846154	0.101498	0.81323	0.505128	0.242308	0.564103	0.889744	0.519335	0.650496
238.pdb	0.947368	0.047619	0.298246	0.271429	0.421053	0.428571	0.947368	0.857143	0.171153	0.79729	0.497494	0.284837	0.424812	0.902256	0.512974	0.649623
533.pdb	0.970588	0.0555556	0.245989	0.179365	0.352941	0.5	0.882353	0.916667	0.360727	0.74393	0.513072	0.212677	0.426471	0.89951	0.526064	0.649398
210.pdb	0.925926	0.0909091	0.299145	0.199134	0.37037	0.318182	0.851852	0.818182	0.254938	0.775355	0.508418	0.24914	0.344276	0.835017	0.494524	0.649303
768.pdb	0.923077	0.0666667	0.217949	0.219048	0.461538	0.533333	0.923077	1	0.094236	0.815415	0.494872	0.218498	0.497436	0.961538	0.513666	0.648793
173.pdb	1	0.0588235	0.271264	0.244207	0.4	0.411765	0.833333	0.852941	0.315469	0.7549	0.529412	0.257736	0.405882	0.843137	0.517756	0.648759
84.pdb	1	0.0588235	0.271264	0.244207	0.4	0.411765	0.833333	0.852941	0.315469	0.7549	0.529412	0.257736	0.405882	0.843137	0.517756	0.648759
812.pdb	1	0.05	0.504762	0.484211	0.4	0.45	0.933333	0.95	0.0865423	0.817055	0.525	0.494486	0.425	0.941667	0.548292	0.648509
497.pdb	0.965517	0	0.268473	0.325758	0.655172	0.30303	0.931034	0.848485	0.253269	0.772712	0.482759	0.297115	0.479101	0.88976	0.529119	0.648454
272.pdb	0.923077	0.142857	0.487179	0.428571	0.538462	0.571429	0.923077	1	0.0448606	0.821989	0.532967	0.457875	0.554945	0.961538	0.562363	0.646771
546.pdb	0.931034	0.0333333	0.241379	0.229885	0.344828	0.333333	0.965517	0.833333	0.238687	0.778236	0.482184	0.235632	0.33908	0.899425	0.495541	0.64674
126.pdb	1	0	0.294872	0.235736	0.4	0.405405	0.925	0.891892	0.43448	0.721502	0.5	0.265304	0.402703	0.908446	0.538739	0.646646
32.pdb	1	0	0.294872	0.235736	0.4	0.405405	0.925	0.891892	0.43448	0.721502	0.5	0.265304	0.402703	0.908446	0.538739	0.646646
942.pdb	0.941176	0	0.25	0.288538	0.470588	0.478261	0.882353	0.869565	0.189028	0.788706	0.470588	0.269269	0.474425	0.875959	0.511329	0.646579
576.pdb	0.954545	0.0909091	0.30303	0.268398	0.5	0.409091	0.909091	0.909091	0.148837	0.796244	0.522727	0.285714	0.454545	0.909091	0.519526	0.646253
966.pdb	1	0.08	0.272487	0.22	0.321429	0.44	0.857143	0.88	0.261852	0.7649	0.54	0.246243	0.380714	0.868571	0.51038	0.645362
783.pdb	1	0.0714286	0.28	0.214286	0.346154	0.392857	0.884615	0.821429	0.245481	0.769658	0.535714	0.247143	0.369505	0.853022	0.503421	0.645123
309.pdb	0.952381	0.047619	0.304762	0.219048	0.238095	0.619048	0.952381	0.857143	0.240818	0.771621	0.5	0.261905	0.428571	0.904762	0.517946	0.645018
862.pdb	0.947368	0.0322581	0.345029	0.305376	0.421053	0.387097	0.894737	0.870968	0.19321	0.785761	0.489813	0.325203	0.404075	0.882852	0.513486	0.64482
237.pdb	1	0.0434783	0.554348	0.371542	0.416667	0.347826	0.958333	0.869565	0.203079	0.780719	0.521739	0.462945	0.382246	0.913949	0.544113	0.644273
882.pdb	0.928571	0	0.252747	0.391667	0.642857	0.3125	1	0.8125	0.0982293	0.81021	0.464286	0.322207	0.477679	0.90625	0.513143	0.643867
471.pdb	0.96875	0.030303	0.278226	0.263258	0.46875	0.333333	1	0.878788	0.232289	0.773047	0.499527	0.270742	0.401042	0.939394	0.51934	0.64378
864.pdb	0.961538	0	0.249231	0.222989	0.576923	0.5	0.884615	0.9	0.266183	0.76084	0.480769	0.23611	0.538462	0.892308	0.529112	0.643457
198.pdb	0.941176	0.0833333	0.264706	0.224638	0.411765	0.416667	0.941176	0.833333	0.206521	0.778073	0.512255	0.244672	0.414216	0.887255	0.507165	0.643195
399.pdb	1	0	0.251012	0.211694	0.410256	0.3125	0.948718	0.84375	0.420548	0.720416	0.5	0.231353	0.361378	0.896234	0.521655	0.642241
917.pdb	0.961538	0.0416667	0.430769	0.213768	0.384615	0.458333	0.884615	0.875	0.26597	0.760337	0.501603	0.322269	0.421474	0.879808	0.525243	0.641749
639.pdb	1	0.05	0.402597	0.342105	0.363636	0.3	0.863636	0.9	0.246912	0.76639	0.525	0.372351	0.331818	0.881818	0.520715	0.641733
142.pdb	1	0.0666667	0.410053	0.248276	0.392857	0.333333	0.928571	0.866667	0.251794	0.763418	0.533333	0.329164	0.363095	0.897619	0.523071	0.641582
50.pdb	1	0.0666667	0.410053	0.248276	0.392857	0.333333	0.928571	0.866667	0.251794	0.763418	0.533333	0.329164	0.363095	0.897619	0.523071	0.641582
811.pdb	0.971429	0	0.34958	0.259109	0.428571	0.384615	0.914286	0.846154	0.286284	0.755486	0.485714	0.304345	0.406593	0.88022	0.519774	0.641179
875.pdb	0.96	0	0.303333	0.31	0.36	0.4	0.8	0.92	0.209934	0.777071	0.48	0.306667	0.38	0.86	0.502279	0.640849
297.pdb	1	0.0277778	0.396396	0.325397	0.486486	0.361111	0.945946	0.888889	0.286701	0.752457	0.513889	0.360897	0.423799	0.917417	0.542527	0.640804
344.pdb	1	0	0.30641	0.216807	0.45	0.457143	0.95	0.914286	0.351444	0.734821	0.5	0.261608	0.453571	0.932143	0.538931	0.64078
442.pdb	0.972222	0.0322581	0.296825	0.204301	0.388889	0.419355	0.944444	0.870968	0.393826	0.723989	0.50224	0.250563	0.404122	0.907706	0.530408	0.640472
705.pdb	0.954545	0.117647	0.324675	0.235294	0.454545	0.470588	0.863636	0.823529	0.216897	0.767208	0.536096	0.279985	0.462567	0.843583	0.517723	0.639497
512.pdb	0.956522	0.0714286	0.304348	0.230769	0.695652	0.214286	0.956522	0.857143	0.133663	0.789735	0.513975	0.267559	0.454969	0.906832	0.511122	0.638037
132.pdb	0.941176	0.0952381	0.257353	0.238095	0.529412	0.333333	0.941176	0.809524	0.200983	0.771352	0.518207	0.247724	0.431373	0.87535	0.507498	0.637822
39.pdb	0.941176	0.0952381	0.257353	0.238095	0.529412	0.333333	0.941176	0.809524	0.200983	0.771352	0.518207	0.247724	0.431373	0.87535	0.507498	0.637822
190.pdb	0.894737	0	0.263158	0.236467	0.578947	0.37037	0.947368	0.851852	0.21793	0.769833	0.447368	0.249813	0.474659	0.89961	0.509869	0.637426
818.pdb	1	0	0.188406	0.202899	0.5	0.541667	0.916667	0.916667	0.299749	0.742059	0.5	0.195652	0.520833	0.916667	0.52916	0.637069
163.pdb	0.962963	0.0277778	0.373219	0.244444	0.333333	0.416667	0.888889	0.888889	0.310835	0.74326	0.49537	0.308832	0.375	0.888889	0.520364	0.637015
73.pdb	0.962963	0.0277778	0.373219	0.244444	0.333333	0.416667	0.888889	0.888889	0.310835	0.74326	0.49537	0.308832	0.375	0.888889	0.520364	0.637015
188.pdb	0.976744	0.047619	0.202658	0.150987	0.372093	0.5	0.860465	0.904762	0.551971	0.673961	0.512182	0.176823	0.436047	0.882614	0.538933	0.636716
562.pdb	1	0.0769231	0.307971	0.203077	0.583333	0.346154	0.875	0.730769	0.331785	0.731621	0.538462	0.255524	0.464744	0.802885	0.520837	0.636659
375.pdb	0.970588	0	0.351159	0.274603	0.470588	0.388889	0.911765	0.888889	0.332744	0.735819	0.485294	0.312881	0.429739	0.900327	0.5328	0.636556
907.pdb	1	0.0740741	0.375661	0.319088	0.392857	0.444444	0.928571	0.851852	0.200954	0.768308	0.537037	0.347375	0.418651	0.890212	0.527089	0.63628
109.pdb	1	0.0333333	0.32266	0.248276	0.413793	0.466667	0.827586	0.833333	0.353048	0.726493	0.516667	0.285468	0.44023	0.83046	0.525394	0.635588
13.pdb	1	0.0333333	0.32266	0.248276	0.413793	0.466667	0.827586	0.833333	0.353048	0.726493	0.516667	0.285468	0.44023	0.83046	0.525394	0.635588
36.pdb	1	0.0333333	0.32266	0.248276	0.413793	0.466667	0.827586	0.833333	0.353048	0.726493	0.516667	0.285468	0.44023	0.83046	0.525394	0.635588
579.pdb	0.916667	0.153846	0.272727	0.217949	0.333333	0.538462	0.75	0.923077	0.0715574	0.802075	0.535256	0.245338	0.435897	0.836538	0.487777	0.635307
946.pdb	0.928571	0.0833333	0.274725	0.136364	0.714286	0.333333	0.928571	0.833333	0.101845	0.793213	0.505952	0.205544	0.52381	0.880952	0.501886	0.635189
318.pdb	0.925926	0.0645161	0.282051	0.268817	0.555556	0.483871	0.925926	0.903226	0.331204	0.730328	0.495221	0.275434	0.519713	0.914576	0.544413	0.634535
945.pdb	0.954545	0	0.324675	0.347368	0.772727	0.25	0.954545	0.9	0.150401	0.780746	0.477273	0.336022	0.511364	0.927273	0.530513	0.634116
476.pdb	0.970588	0.0571429	0.374332	0.260504	0.441176	0.542857	0.941176	0.857143	0.319507	0.731963	0.513866	0.317418	0.492017	0.89916	0.545655	0.633768
172.pdb	1	0.05	0.273273	0.241026	0.351351	0.5	0.918919	0.9	0.430695	0.702491	0.525	0.257149	0.425676	0.909459	0.541745	0.633721
83.pdb	1	0.05	0.273273	0.241026	0.351351	0.5	0.918919	0.9	0.430695	0.702491	0.525	0.257149	0.425676	0.909459	0.541745	0.633721
873.pdb	0.944444	0.0416667	0.320261	0.351449	0.388889	0.416667	0.833333	0.791667	0.163742	0.778438	0.493056	0.335855	0.402778	0.8125	0.497728	0.633716
557.pdb	1	0	0.329032	0.294737	0.548387	0.4	0.903226	0.95	0.242119	0.753832	0.5	0.311885	0.474194	0.926613	0.534774	0.633205
550.pdb	0.965517	0.0555556	0.359606	0.248366	0.413793	0.333333	0.931034	0.944444	0.240659	0.755237	0.510536	0.303986	0.373563	0.937739	0.520287	0.632453
886.pdb	0.961538	0.0384615	0.304615	0.230769	0.5	0.615385	0.884615	0.846154	0.364085	0.716754	0.5	0.267692	0.557692	0.865385	0.545268	0.632201
282.pdb	1	0.0454545	0.318841	0.229437	0.5	0.363636	1	0.818182	0.139325	0.779765	0.522727	0.274139	0.431818	0.909091	0.509477	0.631866
624.pdb	1	0.0740741	0.344729	0.253561	0.444444	0.407407	0.888889	0.851852	0.280572	0.739063	0.537037	0.299145	0.425926	0.87037	0.525352	0.631001
125.pdb	1	0.0833333	0.308333	0.181818	0.5	0.416667	0.875	1	0.12578	0.779985	0.541667	0.245076	0.458333	0.9375	0.514723	0.630795
31.pdb	1	0.0833333	0.308333	0.181818	0.5	0.416667	0.875	1	0.12578	0.779985	0.541667	0.245076	0.458333	0.9375	0.514723	0.630795
216.pdb	1	0.1	0.284211	0.221053	0.3	0.5	0.85	0.9	0.243808	0.748623	0.55	0.252632	0.4	0.875	0.511677	0.630756
520.pdb	1	0	0.333333	0.298462	0.407407	0.307692	0.888889	0.807692	0.213281	0.761529	0.5	0.315897	0.35755	0.848291	0.499425	0.630723
713.pdb	0.894737	0.117647	0.321637	0.235294	0.315789	0.470588	0.842105	0.941176	0.165331	0.773166	0.506192	0.278466	0.393189	0.891641	0.501331	0.630651
986.pdb	1	0.047619	0.494071	0.342857	0.521739	0.52381	0.956522	0.857143	0.157757	0.7698	0.52381	0.418464	0.522774	0.906832	0.549906	0.630152
459.pdb	0.964286	0.0434783	0.280423	0.205534	0.25	0.565217	0.857143	0.956522	0.242159	0.751182	0.503882	0.242978	0.407609	0.906832	0.509107	0.630141
541.pdb	1	0.0625	0.352273	0.235887	0.454545	0.53125	0.909091	0.9375	0.35951	0.712387	0.53125	0.29408	0.492898	0.923295	0.552237	0.628365
734.pdb	0.96	0	0.333333	0.264069	0.56	0.590909	0.92	0.954545	0.224437	0.750473	0.48	0.298701	0.575455	0.937273	0.54439	0.628242
422.pdb	1	0.0606061	0.300111	0.232955	0.372093	0.393939	0.883721	0.878788	0.339563	0.720439	0.530303	0.266533	0.383016	0.881254	0.520185	0.628009
276.pdb	0.973684	0	0.365576	0.258467	0.552632	0.382353	0.973684	0.882353	0.291633	0.733173	0.486842	0.312022	0.467492	0.928019	0.53653	0.627235
874.pdb	0.970588	0.027027	0.237077	0.157658	0.352941	0.378378	0.823529	0.918919	0.374992	0.711496	0.498808	0.197367	0.36566	0.871224	0.503258	0.626644
833.pdb	1	0.0588235	0.504762	0.272059	0.666667	0.411765	0.933333	0.823529	0.122681	0.773024	0.529412	0.38841	0.539216	0.878431	0.538529	0.626098
475.pdb	1	0.0454545	0.333333	0.229437	0.555556	0.409091	0.888889	0.863636	0.204152	0.75223	0.522727	0.281385	0.482323	0.876263	0.519847	0.625741
265.pdb	0.931034	0.0588235	0.246305	0.210339	0.482759	0.382353	0.862069	0.852941	0.368326	0.710453	0.494929	0.228322	0.432556	0.857505	0.515349	0.625694
931.pdb	0.961538	0.0689655	0.298462	0.246305	0.5	0.482759	0.884615	0.896552	0.31088	0.722054	0.515252	0.272383	0.491379	0.890584	0.533755	0.624866
251.pdb	0.95	0.0588235	0.310256	0.219251	0.35	0.558824	0.875	0.911765	0.338004	0.716358	0.504412	0.264754	0.454412	0.893382	0.528554	0.624851
236.pdb	0.941176	0.030303	0.308824	0.486742	0.529412	0.454545	0.764706	0.878788	0.240803	0.743201	0.48574	0.397783	0.491979	0.821747	0.530209	0.624824
510.pdb	0.965517	0	0.403941	0.243678	0.37931	0.466667	0.965517	0.9	0.285425	0.732883	0.482759	0.32381	0.422989	0.932759	0.530104	0.624687
291.pdb	0.973684	0.0571429	0.359886	0.257143	0.342105	0.4	0.921053	0.857143	0.332575	0.719085	0.515414	0.308515	0.371053	0.889098	0.522623	0.624639
930.pdb	0.9375	0.047619	0.283333	0.209524	0.375	0.333333	0.9375	0.809524	0.184181	0.760557	0.49256	0.246429	0.354167	0.873512	0.485234	0.623754
789.pdb	1	0.0384615	0.456522	0.304615	0.291667	0.461538	0.916667	0.884615	0.167035	0.762043	0.519231	0.380569	0.376603	0.900641	0.517687	0.623192
704.pdb	1	0	0.270655	0.25641	0.407407	0.37037	0.925926	0.925926	0.30256	0.725674	0.5	0.263533	0.388889	0.925926	0.517764	0.623032
304.pdb	0.954545	0.047619	0.329004	0.32381	0.454545	0.571429	0.954545	0.857143	0.271235	0.730142	0.501082	0.326407	0.512987	0.905844	0.541283	0.622564
435.pdb	1	0.0606061	0.262185	0.212121	0.342857	0.545455	0.914286	0.969697	0.343204	0.709954	0.530303	0.237153	0.444156	0.941991	0.53446	0.622305
936.pdb	0.96	0	0.23	0.226667	0.44	0.36	0.96	0.84	0.281004	0.731386	0.48	0.228333	0.4	0.9	0.503454	0.622113
618.pdb	1	0.0416667	0.325758	0.289855	0.484848	0.458333	0.969697	0.875	0.26145	0.731079	0.520833	0.307806	0.471591	0.922348	0.535851	0.621451
969.pdb	1	0.08	0.267692	0.2	0.384615	0.36	0.807692	0.88	0.274155	0.727476	0.54	0.233846	0.372308	0.843846	0.498605	0.620335
225.pdb	1	0.0454545	0.464615	0.268398	0.538462	0.5	0.923077	0.954545	0.2209	0.738702	0.522727	0.366507	0.519231	0.938811	0.551146	0.619954
926.pdb	0.975	0	0.287179	0.2	0.525	0.4	0.925	0.875	0.356923	0.70436	0.4875	0.24359	0.4625	0.9	0.525812	0.619192
250.pdb	0.933333	0	0.241379	0.263547	0.566667	0.310345	0.966667	0.896552	0.27564	0.72854	0.466667	0.252463	0.438506	0.931609	0.515571	0.619066
100.pdb	0.964286	0.0740741	0.314815	0.205128	0.428571	0.407407	0.892857	0.888889	0.377898	0.697177	0.51918	0.259972	0.417989	0.890873	0.527181	0.618838
3.pdb	0.964286	0.0740741	0.314815	0.205128	0.428571	0.407407	0.892857	0.888889	0.377898	0.697177	0.51918	0.259972	0.417989	0.890873	0.527181	0.618838
315.pdb	0.972222	0.0555556	0.236508	0.188889	0.444444	0.444444	0.916667	0.916667	0.374868	0.696477	0.513889	0.212698	0.444444	0.916667	0.526507	0.617985
718.pdb	1	0.0666667	0.390313	0.289655	0.37037	0.4	0.851852	0.9	0.27634	0.723619	0.533333	0.339984	0.385185	0.875926	0.522398	0.61788
885.pdb	1	0	0.285714	0.345029	0.619048	0.315789	0.857143	0.894737	0.184682	0.748686	0.5	0.315372	0.467419	0.87594	0.51535	0.617825
847.pdb	0.956522	0.0571429	0.351779	0.258824	0.478261	0.457143	0.869565	0.828571	0.35353	0.701532	0.506832	0.305301	0.467702	0.849068	0.530661	0.61752
852.pdb	0.96	0	0.45	0.25974	0.44	0.363636	0.96	0.909091	0.171908	0.753629	0.48	0.35487	0.401818	0.934545	0.516128	0.616567
806.pdb	0.941176	0	0.323529	0.336842	0.705882	0.3	0.882353	0.85	0.135133	0.759243	0.470588	0.330186	0.502941	0.866176	0.510711	0.614862
214.pdb	0.939394	0.0434783	0.255682	0.166008	0.363636	0.521739	0.878788	0.913043	0.382715	0.690633	0.491436	0.210845	0.442688	0.895916	0.519039	0.614131
965.pdb	0.894737	0.08	0.292398	0.356667	0.684211	0.36	1	0.88	0.12813	0.758036	0.487368	0.324532	0.522105	0.94	0.526695	0.613803
507.pdb	0.971429	0.0645161	0.332773	0.212903	0.371429	0.580645	0.942857	0.935484	0.375196	0.689498	0.517972	0.272838	0.476037	0.939171	0.545119	0.613792
840.pdb	0.9375	0	0.302419	0.256158	0.375	0.413793	0.875	0.862069	0.407361	0.685848	0.46875	0.279288	0.394397	0.868534	0.517363	0.613467
539.pdb	1	0.047619	0.277056	0.247619	0.5	0.428571	0.909091	0.857143	0.210604	0.733509	0.52381	0.262338	0.464286	0.883117	0.512944	0.613059
408.pdb	1	0.037037	0.32	0.202279	0.346154	0.481481	0.923077	0.851852	0.293625	0.711569	0.518519	0.26114	0.413818	0.887464	0.514356	0.612373
572.pdb	0.933333	0	0.371429	0.281385	0.466667	0.5	0.933333	0.863636	0.150421	0.749101	0.466667	0.326407	0.483333	0.898485	0.512402	0.609928
655.pdb	1	0.0416667	0.241107	0.289855	0.391304	0.458333	0.869565	0.875	0.24272	0.721702	0.520833	0.265481	0.424819	0.872283	0.507973	0.609924
895.pdb	1	0.08	0.363218	0.24	0.433333	0.44	0.933333	0.76	0.194298	0.733126	0.54	0.301609	0.436667	0.846667	0.508728	0.609775
262.pdb	0.926829	0.0487805	0.220732	0.14878	0.463415	0.463415	0.926829	0.853659	0.447806	0.664664	0.487805	0.184756	0.463415	0.890244	0.523115	0.608424
346.pdb	0.909091	0.1	0.264069	0.2	0.454545	0.3	0.909091	0.95	0.244642	0.71979	0.504545	0.232035	0.377273	0.929545	0.501305	0.607148
347.pdb	0.928571	0.0833333	0.259259	0.188406	0.464286	0.416667	0.928571	0.875	0.312027	0.697693	0.505952	0.223833	0.440476	0.901786	0.513628	0.605828
706.pdb	1	0.0434783	0.316923	0.221344	0.461538	0.478261	0.923077	0.913043	0.274999	0.70534	0.521739	0.269133	0.4699	0.91806	0.526529	0.605383
388.pdb	0.942857	0.0714286	0.181513	0.15873	0.457143	0.428571	0.914286	0.821429	0.395142	0.67408	0.507143	0.170121	0.442857	0.867857	0.509533	0.605321
777.pdb	0.931034	0.0714286	0.211823	0.214286	0.344828	0.535714	0.862069	0.928571	0.259135	0.711382	0.501232	0.213054	0.440271	0.89532	0.503399	0.605003
929.pdb	0.952381	0	0.357143	0.285714	0.52381	0.37931	0.904762	0.931034	0.258728	0.712052	0.47619	0.321429	0.45156	0.917898	0.522976	0.604385
638.pdb	1	0.0526316	0.314286	0.22807	0.428571	0.578947	0.904762	0.947368	0.209268	0.720427	0.526316	0.271178	0.503759	0.926065	0.526169	0.604156
715.pdb	1	0.0588235	0.505291	0.389706	0.5	0.529412	0.928571	0.882353	0.159937	0.733317	0.529412	0.447498	0.514706	0.905462	0.548389	0.604073
960.pdb	1	0.0909091	0.37037	0.294372	0.392857	0.454545	0.892857	0.909091	0.260615	0.705385	0.545455	0.332371	0.423701	0.900974	0.528084	0.602801
678.pdb	0.933333	0.0357143	0.271264	0.216931	0.566667	0.428571	0.9	0.892857	0.259046	0.706079	0.484524	0.244098	0.497619	0.896429	0.514632	0.601426
140.pdb	0.92	0.0434783	0.283333	0.205534	0.4	0.608696	0.88	0.913043	0.312052	0.690692	0.481739	0.244433	0.504348	0.896522	0.521631	0.600789
48.pdb	0.92	0.0434783	0.283333	0.205534	0.4	0.608696	0.88	0.913043	0.312052	0.690692	0.481739	0.244433	0.504348	0.896522	0.521631	0.600789
988.pdb	0.96	0	0.36	0.396011	0.48	0.333333	0.92	0.888889	0.15952	0.734711	0.48	0.378006	0.406667	0.904444	0.510558	0.600376
320.pdb	0.952381	0.0434783	0.295238	0.288538	0.238095	0.521739	0.857143	0.782609	0.255147	0.70677	0.49793	0.291888	0.379917	0.819876	0.491921	0.599466
165.pdb	0.909091	0.0666667	0.203463	0.190476	0.590909	0.4	0.909091	1	0.186555	0.722775	0.487879	0.19697	0.495455	0.954545	0.507363	0.59924
75.pdb	0.909091	0.0666667	0.203463	0.190476	0.590909	0.4	0.909091	1	0.186555	0.722775	0.487879	0.19697	0.495455	0.954545	0.507363	0.59924
589.pdb	0.928571	0.037037	0.259259	0.210826	0.464286	0.481481	0.928571	0.962963	0.326823	0.684277	0.482804	0.235043	0.472884	0.945767	0.5246	0.598485
543.pdb	1	0.0714286	0.456522	0.306878	0.375	0.5	0.958333	0.892857	0.188407	0.719103	0.535714	0.3817	0.4375	0.925595	0.531337	0.598162
105.pdb	1	0.0714286	0.253333	0.222222	0.4	0.357143	0.92	0.892857	0.293958	0.6896	0.535714	0.237778	0.378571	0.906429	0.507008	0.596557
9.pdb	1	0.0714286	0.253333	0.222222	0.4	0.357143	0.92	0.892857	0.293958	0.6896	0.535714	0.237778	0.378571	0.906429	0.507008	0.596557
751.pdb	1	0.0909091	0.258065	0.242424	0.4375	0.454545	0.90625	0.909091	0.282579	0.688623	0.545455	0.250244	0.446023	0.90767	0.520099	0.595403
383.pdb	0.961538	0.0277778	0.276923	0.373016	0.615385	0.388889	0.884615	0.861111	0.276907	0.69157	0.494658	0.324969	0.502137	0.872863	0.527184	0.595003
465.pdb	0.964286	0.03125	0.246032	0.217742	0.535714	0.4375	0.964286	0.90625	0.339916	0.673782	0.497768	0.231887	0.486607	0.935268	0.527538	0.594465
737.pdb	1	0.0322581	0.287302	0.247312	0.444444	0.387097	0.888889	0.806452	0.367701	0.665385	0.516129	0.267307	0.415771	0.84767	0.513327	0.593393
792.pdb	0.970588	0.0384615	0.269162	0.196923	0.470588	0.384615	0.911765	0.884615	0.393727	0.65732	0.504525	0.233043	0.427602	0.89819	0.519068	0.592367
290.pdb	0.96	0.0454545	0.313333	0.225108	0.32	0.681818	0.84	0.954545	0.283607	0.683658	0.502727	0.269221	0.500909	0.897273	0.522899	0.590946
861.pdb	0.967742	0.04	0.36129	0.203333	0.451613	0.48	0.935484	0.96	0.26886	0.686636	0.503871	0.282312	0.465806	0.947742	0.525871	0.589526
547.pdb	0.972973	0.03125	0.279279	0.193548	0.378378	0.375	0.918919	0.90625	0.336673	0.668737	0.502111	0.236414	0.376689	0.912584	0.505535	0.588152
283.pdb	0.933333	0.04	0.303448	0.203333	0.433333	0.4	0.933333	0.96	0.282425	0.682886	0.486667	0.253391	0.416667	0.946667	0.51145	0.587658
452.pdb	0.966667	0.037037	0.227586	0.193732	0.4	0.333333	0.833333	0.814815	0.298165	0.678244	0.501852	0.210659	0.366667	0.824074	0.479943	0.587177
849.pdb	0.967742	0.0714286	0.27957	0.185185	0.451613	0.535714	0.870968	0.928571	0.442029	0.633711	0.519585	0.232378	0.493664	0.89977	0.536856	0.586868
288.pdb	1	0.0769231	0.295567	0.236923	0.413793	0.423077	0.931034	0.846154	0.251978	0.685991	0.538462	0.266245	0.418435	0.888594	0.508284	0.586461
528.pdb	0.961538	0	0.427692	0.363636	0.346154	0.590909	0.884615	0.909091	0.185929	0.705827	0.480769	0.395664	0.468531	0.896853	0.522262	0.585849
135.pdb	1	0.0588235	0.244444	0.190731	0.416667	0.382353	0.833333	0.882353	0.444965	0.633167	0.529412	0.217588	0.39951	0.857843	0.513747	0.585665
42.pdb	1	0.0588235	0.244444	0.190731	0.416667	0.382353	0.833333	0.882353	0.444965	0.633167	0.529412	0.217588	0.39951	0.857843	0.513747	0.585665
358.pdb	0.952381	0.05	0.261905	0.231579	0.619048	0.5	0.857143	1	0.202786	0.696348	0.50119	0.246742	0.559524	0.928571	0.522527	0.585142
498.pdb	0.923077	0.0526316	0.397436	0.327485	0.692308	0.473684	1	0.894737	0.187076	0.700853	0.487854	0.362461	0.582996	0.947368	0.544768	0.58509
938.pdb	0.952381	0.047619	0.333333	0.242857	0.47619	0.47619	0.952381	0.809524	0.256448	0.683763	0.5	0.288095	0.47619	0.880952	0.514242	0.58496
469.pdb	0.970588	0	0.368984	0.303448	0.411765	0.333333	0.941176	0.866667	0.331885	0.666648	0.485294	0.336216	0.372549	0.903922	0.516086	0.584746
354.pdb	0.967742	0.0285714	0.322581	0.258824	0.387097	0.428571	0.935484	0.942857	0.329193	0.663824	0.498157	0.290702	0.407834	0.939171	0.52148	0.583495
468.pdb	0.973684	0.0645161	0.320057	0.225806	0.368421	0.354839	0.921053	0.903226	0.299913	0.671373	0.5191	0.272932	0.36163	0.912139	0.506181	0.583272
248.pdb	0.96875	0.0571429	0.467742	0.243697	0.375	0.457143	0.96875	0.857143	0.330017	0.661465	0.512946	0.35572	0.416071	0.912946	0.531528	0.582842
368.pdb	1	0.0344828	0.278746	0.204433	0.428571	0.517241	0.904762	0.896552	0.38509	0.642372	0.517241	0.24159	0.472906	0.900657	0.526643	0.581269
208.pdb	0.97561	0.0555556	0.234146	0.17619	0.439024	0.555556	0.95122	0.888889	0.458956	0.621381	0.515583	0.205168	0.49729	0.920054	0.536405	0.581124
622.pdb	0.954545	0.03125	0.220779	0.233871	0.590909	0.46875	0.863636	0.9375	0.287377	0.667879	0.492898	0.227325	0.52983	0.900568	0.517646	0.580268
330.pdb	0.9375	0.0232558	0.247984	0.184939	0.25	0.44186	0.84375	0.906977	0.36477	0.651917	0.480378	0.216461	0.34593	0.875363	0.489137	0.579791
294.pdb	0.939394	0.0714286	0.371212	0.198413	0.393939	0.5	0.848485	0.964286	0.335128	0.65507	0.505411	0.284812	0.44697	0.906385	0.522296	0.579437
146.pdb	1	0.0666667	0.34023	0.22069	0.533333	0.433333	0.9	0.9	0.281675	0.666474	0.533333	0.28046	0.483333	0.9	0.524213	0.579195
54.pdb	1	0.0666667	0.34023	0.22069	0.533333	0.433333	0.9	0.9	0.281675	0.666474	0.533333	0.28046	0.483333	0.9	0.524213	0.579195
951.pdb	0.967742	0.0714286	0.245161	0.214286	0.483871	0.357143	0.935484	0.857143	0.32963	0.650231	0.519585	0.229724	0.420507	0.896313	0.507665	0.574984
277.pdb	1	0.0294118	0.31746	0.233512	0.388889	0.323529	0.944444	0.852941	0.359242	0.643438	0.514706	0.275486	0.356209	0.898693	0.507962	0.574418
139.pdb	0.972222	0.0714286	0.247619	0.193122	0.416667	0.535714	0.861111	0.857143	0.426612	0.620227	0.521825	0.22037	0.47619	0.859127	0.520726	0.573704
46.pdb	0.972222	0.0714286	0.247619	0.193122	0.416667	0.535714	0.861111	0.857143	0.426612	0.620227	0.521825	0.22037	0.47619	0.859127	0.520726	0.573704
189.pdb	0.956522	0.0416667	0.339921	0.23913	0.26087	0.5	0.956522	0.958333	0.197536	0.686448	0.499094	0.289526	0.380435	0.957428	0.501744	0.573178
473.pdb	1	0.0645161	0.265546	0.204301	0.4	0.387097	0.828571	0.806452	0.398242	0.627861	0.532258	0.234924	0.393548	0.817512	0.500724	0.572471
850.pdb	0.977273	0.0465116	0.181818	0.168328	0.477273	0.511628	0.886364	0.883721	0.47633	0.603973	0.511892	0.175073	0.49445	0.885042	0.52446	0.57165
393.pdb	0.971429	0.0909091	0.22521	0.193182	0.428571	0.454545	0.885714	0.848485	0.410023	0.61897	0.531169	0.209196	0.441558	0.8671	0.513003	0.569242
674.pdb	1	0.047619	0.304615	0.242857	0.307692	0.380952	0.846154	0.857143	0.318822	0.645767	0.52381	0.273736	0.344322	0.851648	0.493017	0.568251
443.pdb	0.973684	0.0588235	0.274538	0.219251	0.368421	0.470588	0.921053	0.911765	0.37383	0.62821	0.516254	0.246895	0.419505	0.916409	0.51685	0.567562
732.pdb	0.96	0.103448	0.203333	0.261084	0.48	0.413793	0.88	0.965517	0.245322	0.660937	0.531724	0.232209	0.446897	0.922759	0.506641	0.567072
701.pdb	1	0.0416667	0.399015	0.34058	0.517241	0.291667	0.965517	0.875	0.284431	0.650637	0.520833	0.369797	0.404454	0.920259	0.525069	0.565982
683.pdb	1	0	0.348348	0.261905	0.540541	0.5	0.864865	0.928571	0.340045	0.63301	0.5	0.305127	0.52027	0.896718	0.532528	0.565512
145.pdb	0.947368	0.0625	0.206259	0.181452	0.5	0.40625	0.894737	0.9375	0.400055	0.615469	0.504934	0.193855	0.453125	0.916118	0.513926	0.563613
53.pdb	0.947368	0.0625	0.206259	0.181452	0.5	0.40625	0.894737	0.9375	0.400055	0.615469	0.504934	0.193855	0.453125	0.916118	0.513926	0.563613
224.pdb	0.971429	0.030303	0.314286	0.232955	0.457143	0.545455	0.914286	0.909091	0.345241	0.628657	0.500866	0.27362	0.501299	0.911688	0.526895	0.563037
545.pdb	1	0.0714286	0.412308	0.293651	0.423077	0.428571	0.961538	0.892857	0.23826	0.649449	0.535714	0.352979	0.425824	0.927198	0.521571	0.557052
187.pdb	1	0.0714286	0.249554	0.193122	0.323529	0.428571	0.911765	0.928571	0.383868	0.610175	0.535714	0.221338	0.37605	0.920168	0.507886	0.556508
99.pdb	1	0.0714286	0.249554	0.193122	0.323529	0.428571	0.911765	0.928571	0.383868	0.610175	0.535714	0.221338	0.37605	0.920168	0.507886	0.556508
990.pdb	1	0.0714286	0.249554	0.193122	0.323529	0.428571	0.911765	0.928571	0.383868	0.610175	0.535714	0.221338	0.37605	0.920168	0.507886	0.556508
991.pdb	1	0.0714286	0.249554	0.193122	0.323529	0.428571	0.911765	0.928571	0.383868	0.610175	0.535714	0.221338	0.37605	0.920168	0.507886	0.556508
992.pdb	1	0.0714286	0.249554	0.193122	0.323529	0.428571	0.911765	0.928571	0.383868	0.610175	0.535714	0.221338	0.37605	0.920168	0.507886	0.556508
993.pdb	1	0.0714286	0.249554	0.193122	0.323529	0.428571	0.911765	0.928571	0.383868	0.610175	0.535714	0.221338	0.37605	0.920168	0.507886	0.556508
994.pdb	1	0.0714286	0.249554	0.193122	0.323529	0.428571	0.911765	0.928571	0.383868	0.610175	0.535714	0.221338	0.37605	0.920168	0.507886	0.556508
995.pdb	1	0.0714286	0.249554	0.193122	0.323529	0.428571	0.911765	0.928571	0.383868	0.610175	0.535714	0.221338	0.37605	0.920168	0.507886	0.556508
996.pdb	1	0.0714286	0.249554	0.193122	0.323529	0.428571	0.911765	0.928571	0.383868	0.610175	0.535714	0.221338	0.37605	0.920168	0.507886	0.556508
997.pdb	1	0.0714286	0.249554	0.193122	0.323529	0.428571	0.911765	0.928571	0.383868	0.610175	0.535714	0.221338	0.37605	0.920168	0.507886	0.556508
998.pdb	1	0.0714286	0.249554	0.193122	0.323529	0.428571	0.911765	0.928571	0.383868	0.610175	0.535714	0.221338	0.37605	0.920168	0.507886	0.556508
999.pdb	1	0.0714286	0.249554	0.193122	0.323529	0.428571	0.911765	0.928571	0.383868	0.610175	0.535714	0.221338	0.37605	0.920168	0.507886	0.556508
308.pdb	1	0.0322581	0.323232	0.215054	0.4	0.548387	0.888889	0.967742	0.395882	0.604718	0.516129	0.269143	0.474194	0.928315	0.531397	0.555911
419.pdb	1	0.0689655	0.342857	0.253695	0.428571	0.482759	0.809524	0.862069	0.331343	0.618528	0.534483	0.298276	0.455665	0.835796	0.512349	0.553631
625.pdb	1	0	0.461905	0.346405	0.571429	0.333333	0.952381	0.888889	0.122428	0.674288	0.5	0.404155	0.452381	0.920635	0.512314	0.550764
407.pdb	1	0.0416667	0.320565	0.26087	0.5625	0.375	0.84375	0.875	0.290133	0.622844	0.520833	0.290717	0.46875	0.859375	0.508775	0.54812
662.pdb	0.975	0.02	0.242308	0.2	0.4	0.4	0.85	0.86	0.502531	0.565515	0.4975	0.221154	0.4	0.855	0.50695	0.546207
271.pdb	0.959184	0.0487805	0.187075	0.15	0.408163	0.414634	0.877551	0.853659	0.499158	0.564227	0.503982	0.168537	0.411399	0.865605	0.502151	0.545144
494.pdb	0.977273	0.0232558	0.312896	0.214839	0.431818	0.55814	0.886364	0.883721	0.419778	0.581481	0.500264	0.263868	0.494979	0.885042	0.524235	0.543349
967.pdb	0.961538	0.0384615	0.316923	0.163077	0.384615	0.423077	0.846154	0.923077	0.254442	0.62841	0.5	0.24	0.403846	0.884615	0.485219	0.542704
385.pdb	0.973684	0.0526316	0.384068	0.240398	0.447368	0.447368	0.947368	0.868421	0.346805	0.600705	0.513158	0.312233	0.447368	0.907895	0.521361	0.542481
286.pdb	0.941176	0.0740741	0.251337	0.193732	0.529412	0.259259	0.911765	0.925926	0.356341	0.599812	0.507625	0.222535	0.394336	0.918845	0.499916	0.542399
413.pdb	0.962963	0.0714286	0.321937	0.227513	0.407407	0.535714	0.888889	0.892857	0.362451	0.586123	0.517196	0.274725	0.471561	0.890873	0.517155	0.535651
877.pdb	0.967742	0.0263158	0.247312	0.159317	0.516129	0.421053	0.903226	0.921053	0.418069	0.566542	0.497029	0.203315	0.468591	0.912139	0.510947	0.531413
357.pdb	0.965517	0.04	0.359606	0.286667	0.448276	0.48	0.931034	0.84	0.339409	0.587605	0.502759	0.323136	0.464138	0.885517	0.517094	0.531254
269.pdb	1	0	0.244207	0.191597	0.5	0.314286	0.882353	0.942857	0.323694	0.592391	0.5	0.217902	0.407143	0.912605	0.492289	0.530327
759.pdb	0.942857	0.0263158	0.230252	0.186344	0.485714	0.421053	0.857143	0.921053	0.436799	0.561182	0.484586	0.208298	0.453383	0.889098	0.505558	0.530319
677.pdb	1	0.0384615	0.452381	0.332308	0.416667	0.576923	0.916667	0.923077	0.323327	0.586687	0.519231	0.392344	0.496795	0.919872	0.539709	0.528845
649.pdb	1	0	0.381462	0.315854	0.411765	0.439024	0.941176	0.829268	0.260725	0.606398	0.5	0.348658	0.425395	0.885222	0.5044	0.528323
817.pdb	0.971429	0.03125	0.243697	0.167339	0.371429	0.375	0.914286	0.84375	0.380257	0.57113	0.501339	0.205518	0.373214	0.879018	0.485079	0.525508
168.pdb	0.969697	0.0625	0.363636	0.262097	0.363636	0.46875	0.878788	0.90625	0.390101	0.562657	0.516098	0.312867	0.416193	0.892519	0.515072	0.522888
78.pdb	0.969697	0.0625	0.363636	0.262097	0.363636	0.46875	0.878788	0.90625	0.390101	0.562657	0.516098	0.312867	0.416193	0.892519	0.515072	0.522888
776.pdb	1	0.0769231	0.298387	0.2	0.375	0.538462	0.90625	0.923077	0.31159	0.577868	0.538462	0.249194	0.456731	0.914663	0.508085	0.520219
10.pdb	0.983871	0.0434783	0.252776	0.152657	0.532258	0.456522	0.870968	0.891304	0.74003	0.454973	0.513675	0.202717	0.49439	0.881136	0.54782	0.515708
2.pdb	0.983871	0.0434783	0.252776	0.152657	0.532258	0.456522	0.870968	0.891304	0.74003	0.454973	0.513675	0.202717	0.49439	0.881136	0.54782	0.515708
194.pdb	0.975	0.025641	0.198718	0.17139	0.4	0.461538	0.85	0.846154	0.490019	0.52258	0.500321	0.185054	0.430769	0.848077	0.496137	0.513119
213.pdb	1	0.0350877	0.236066	0.168546	0.540984	0.438596	0.918033	0.842105	0.774451	0.419028	0.517544	0.202306	0.48979	0.880069	0.547198	0.496454
437.pdb	0.974359	0.0666667	0.334683	0.222989	0.384615	0.6	0.948718	0.9	0.382368	0.519661	0.520513	0.278836	0.492308	0.924359	0.519674	0.491698
517.pdb	1	0.0571429	0.284146	0.194958	0.390244	0.457143	0.95122	0.914286	0.413415	0.502256	0.528571	0.239552	0.423693	0.932753	0.506707	0.484232
245.pdb	0.965517	0.0416667	0.288177	0.221014	0.517241	0.583333	0.896552	0.916667	0.358939	0.512537	0.503592	0.254596	0.550287	0.906609	0.514427	0.482125
883.pdb	0.976744	0.047619	0.23588	0.182346	0.395349	0.47619	0.930233	0.833333	0.583351	0.421048	0.512182	0.209113	0.43577	0.881783	0.507208	0.45836
219.pdb	1	0.027027	0.259136	0.201201	0.465116	0.405405	0.906977	0.810811	0.550565	0.425393	0.513514	0.230169	0.435261	0.858894	0.502299	0.45503
843.pdb	0.966667	0.0689655	0.273563	0.184729	0.5	0.482759	0.866667	0.896552	0.466084	0.40786	0.517816	0.229146	0.491379	0.881609	0.498982	0.426673
450.pdb	0.976744	0.0263158	0.263566	0.203414	0.581395	0.5	0.906977	0.815789	0.514987	0.361411	0.50153	0.23349	0.540698	0.861383	0.50225	0.402718
152.pdb	0.981481	0.0465116	0.268344	0.203765	0.518519	0.44186	0.87037	0.883721	0.656508	0.264262	0.513997	0.236055	0.480189	0.877046	0.504676	0.359516
61.pdb	0.981481	0.0465116	0.268344	0.203765	0.518519	0.44186	0.87037	0.883721	0.656508	0.264262	0.513997	0.236055	0.480189	0.877046	0.504676	0.359516
133.pdb	0.982456	0.0344828	0.25188	0.172414	0.596491	0.362069	0.912281	0.827586	0.798887	0	0.508469	0.212147	0.47928	0.869933	0.47812	0.194787
40.pdb	0.982456	0.0344828	0.25188	0.172414	0.596491	0.362069	0.912281	0.827586	0.798887	0	0.508469	0.212147	0.47928	0.869933	0.47812	0.194787
