# Supplementary material for: DOCKSCORE: a webserver for ranking protein-protein docked poses
Source: BMC Bioinformatics. 2015 Apr 24;16(1):127. doi: 10.1186/s12859-015-0572-6 (PMC4414291; doi:10.1186/s12859-015-0572-6)
Supplement: Additional file 4: — Large scale docking for a failed case. The list provides the scores for 1000 poses of a complex 1IZY (the native pose was not the top-ranking pose while performing the test runs with 100 poses). Sheet 1 has results for 100 poses and sheet 2 has results for 1000 poses and the native poses (100.pdb and 1000.pdb respectively) are marked in bold. [file 12859_2015_572_MOESM4_ESM.xls]

## Sheet: 1izy_100
No.	ConSurf1	ConSurf2	IntfClustering1	IntfClustering2	IntfHydro1	IntfHydro2	IntfPos1	IntfPos2	IntfSurfArea	IntfShtCont	AvgConsurf	AvgClustering	AvgHydro	AvgPos	FinScore	Normalise weighted score
8	0.28	0.321429	0.396667	0.42328	0.36	0.535714	0.84	1	1	0.917235	0.300714	0.409974	0.447857	0.92	0.665963	0.893575
11	0.0526316	0.416667	0.438596	0.42029	0.210526	0.416667	0.631579	0.916667	0.657234	0.940445	0.234649	0.429443	0.313596	0.774123	0.558248	0.835976
82	0.238095	0.1	0.52381	0.678947	0.571429	0.45	0.952381	0.9	0.444853	0.995273	0.169048	0.601378	0.510714	0.92619	0.60791	0.834187
62	0.375	0.0666667	0.438406	0.371429	0.416667	0.266667	0.833333	0.666667	0.556703	0.94231	0.220833	0.404917	0.341667	0.75	0.536072	0.817102
1	0.533333	0.5	0.514286	0.55	0.466667	0.4375	0.933333	0.9375	0.548426	0.918148	0.516667	0.532143	0.452083	0.935417	0.650481	0.814808
17	0.454545	0.25	0.497835	0.475	0.318182	0.375	0.954545	0.875	0.479448	0.934535	0.352273	0.486418	0.346591	0.914773	0.585673	0.802646
38	0.347826	0.28	0.367589	0.366667	0.391304	0.36	0.782609	0.84	0.709232	0.862742	0.313913	0.367128	0.375652	0.811304	0.573329	0.794857
6	0.375	0.352941	0.433333	0.588235	0.5	0.294118	0.875	0.941176	0.185285	1	0.363971	0.510784	0.397059	0.908088	0.560864	0.793197
42	0.235294	0.285714	0.389706	0.417582	0.529412	0.357143	0.882353	1	0.441528	0.934766	0.260504	0.403644	0.443277	0.941176	0.570816	0.792576
50	0.285714	0.230769	0.395604	0.461538	0.357143	0.461538	0.857143	0.846154	0.312416	0.971073	0.258242	0.428571	0.409341	0.851648	0.538549	0.792465
9	0.230769	0.363636	0.449231	0.406926	0.461538	0.363636	0.961538	0.909091	0.822568	0.812582	0.297203	0.428079	0.412587	0.935315	0.618056	0.780811
7	0.384615	0.388889	0.409231	0.437908	0.346154	0.333333	0.923077	0.888889	0.484825	0.897303	0.386752	0.42357	0.339744	0.905983	0.573029	0.778128
31	0.380952	0.5	0.538095	0.445887	0.333333	0.409091	0.904762	0.863636	0.457022	0.899015	0.440476	0.491991	0.371212	0.884199	0.590653	0.777133
87	0.269231	0.407407	0.446154	0.401709	0.461538	0.37037	0.923077	0.851852	0.847825	0.792927	0.338319	0.423932	0.415954	0.887464	0.617737	0.773636
100	0	0	0.391813	0.391813	0.210526	0.210526	0.684211	0.684211	0.21705	0.991454	0	0.391813	0.210526	0.684211	0.415842	0.771382
61	0.0588235	0.521739	0.558824	0.565217	0.294118	0.391304	0.705882	0.956522	0.296427	0.943326	0.290281	0.56202	0.342711	0.831202	0.544328	0.769282
46	0.555556	0.75	0.527778	0.714286	0.555556	0.25	1	1	0.101663	0.965586	0.652778	0.621032	0.402778	1	0.623973	0.765905
4	0.777778	0.6	0.694444	0.577778	0.222222	0.5	0.888889	1	0.252069	0.916455	0.688889	0.636111	0.361111	0.944444	0.63318	0.761092
68	0.428571	0.565217	0.648352	0.557312	0.285714	0.434783	0.928571	0.913043	0.314185	0.912146	0.496894	0.602832	0.360248	0.920807	0.601185	0.760753
63	0.533333	0.3125	0.638095	0.683333	0.466667	0.375	0.933333	0.9375	0.285037	0.92087	0.422917	0.660714	0.420833	0.935417	0.607631	0.758805
53	0.666667	0.7	0.888889	0.866667	0.555556	0.5	0.888889	0.9	0.0226388	0.963098	0.683333	0.877778	0.527778	0.894444	0.661512	0.752312
27	0.0666667	0.35	0.438095	0.394737	0.2	0.35	0.666667	0.85	0.353803	0.908251	0.208333	0.416416	0.275	0.758333	0.486689	0.749701
33	0.266667	0.153846	0.419048	0.564103	0.533333	0.230769	0.866667	0.923077	0.1526	0.954567	0.210256	0.491575	0.382051	0.894872	0.51432	0.745508
95	0.3125	0.368421	0.516667	0.461988	0.375	0.368421	0.9375	0.947368	0.159462	0.943854	0.340461	0.489327	0.371711	0.942434	0.541208	0.745363
60	0.380952	0.470588	0.447619	0.580882	0.380952	0.411765	0.857143	0.941176	0.323735	0.891968	0.42577	0.514251	0.396359	0.89916	0.575207	0.745099
43	0.380952	0.388889	0.514286	0.581699	0.47619	0.444444	0.952381	0.944444	0.232402	0.914952	0.384921	0.547993	0.460317	0.948413	0.5815	0.742848
36	0.272727	0.294118	0.450216	0.470588	0.409091	0.470588	0.909091	0.882353	0.332862	0.89407	0.283422	0.460402	0.43984	0.895722	0.551053	0.742211
5	0.6	0.615385	0.533333	0.641026	0.5	0.538462	1	0.923077	0.242377	0.894259	0.607692	0.587179	0.519231	0.961538	0.63538	0.742054
70	0.291667	0.25	0.387681	0.427536	0.375	0.458333	0.916667	0.958333	0.753449	0.769984	0.270833	0.407609	0.416667	0.9375	0.592674	0.734653
96	0.230769	0.333333	0.525641	0.503268	0.153846	0.5	0.846154	0.944444	0.154015	0.929138	0.282051	0.514454	0.326923	0.895299	0.51698	0.729715
28	0.5	0.368421	0.594771	0.520468	0.444444	0.368421	1	0.894737	0.154369	0.915868	0.434211	0.55762	0.406433	0.947368	0.569311	0.729297
64	0.416667	0.444444	0.606061	0.51634	0.5	0.333333	0.916667	0.833333	0.249522	0.884667	0.430556	0.5612	0.416667	0.875	0.569602	0.725572
83	0.214286	0.0909091	0.428571	0.509091	0.5	0.181818	0.857143	0.909091	0.19526	0.920448	0.152597	0.468831	0.340909	0.883117	0.493527	0.725427
65	0.153846	0.307692	0.628205	0.628205	0.0769231	0.384615	0.846154	0.923077	0.0515034	0.956627	0.230769	0.628205	0.230769	0.884615	0.497082	0.724792
71	0.461538	0.533333	0.538462	0.561905	0.538462	0.533333	1	0.933333	0	0.941752	0.497436	0.550183	0.535897	0.966667	0.581989	0.723069
49	0	0.47619	0.56044	0.542857	0.285714	0.428571	0.642857	0.952381	0.226035	0.900669	0.238095	0.551648	0.357143	0.797619	0.511868	0.721743
84	0.611111	0.333333	0.477124	0.561905	0.388889	0.333333	0.833333	0.933333	0.29862	0.859869	0.472222	0.519514	0.361111	0.883333	0.565778	0.718262
86	0.411765	0.105263	0.595588	0.491228	0.411765	0.315789	0.941176	0.684211	0.27294	0.87713	0.258514	0.543408	0.363777	0.812693	0.52141	0.715094
56	0.333333	0.0769231	0.571429	0.705128	0.4	0.230769	0.933333	0.692308	0.115883	0.924868	0.205128	0.638278	0.315385	0.812821	0.50206	0.714894
97	0.214286	0.333333	0.549451	0.575758	0.5	0.583333	0.714286	0.916667	0.225539	0.881957	0.27381	0.562604	0.541667	0.815476	0.550176	0.71346
76	0.47619	0.583333	0.604762	0.59058	0.380952	0.375	0.952381	1	0.280226	0.85172	0.529762	0.597671	0.377976	0.97619	0.602258	0.711849
91	0.4	0.5	0.510526	0.529412	0.4	0.388889	0.9	0.888889	0.269685	0.858259	0.45	0.519969	0.394444	0.894444	0.564467	0.710855
77	0.388889	0.428571	0.398693	0.409524	0.388889	0.380952	0.888889	0.857143	0.672303	0.737546	0.40873	0.404108	0.384921	0.873016	0.580104	0.701004
30	0.352941	0.5625	0.683824	0.583333	0.294118	0.5	0.882353	0.8125	0.468482	0.784521	0.457721	0.633578	0.397059	0.847426	0.598131	0.697224
59	0.133333	0.166667	0.561905	0.530303	0.333333	0.166667	0.733333	0.916667	0.0119561	0.933624	0.15	0.546104	0.25	0.825	0.452781	0.696436
18	0.444444	0.444444	0.542484	0.581699	0.555556	0.444444	1	1	0.250867	0.840207	0.444444	0.562092	0.5	1	0.599602	0.695747
54	0.416667	0.4375	0.456522	0.558333	0.333333	0.5625	0.875	0.9375	0.502087	0.772674	0.427083	0.507428	0.447917	0.90625	0.593906	0.694782
57	0.470588	0.380952	0.580882	0.442857	0.411765	0.380952	0.941176	0.857143	0.32515	0.822339	0.42577	0.51187	0.396359	0.89916	0.563441	0.694553
94	0.611111	0.333333	0.620915	0.647059	0.5	0.388889	0.888889	0.888889	0.332083	0.81467	0.472222	0.633987	0.444444	0.888889	0.597716	0.693626
66	0.473684	0.571429	0.555556	0.604762	0.368421	0.47619	0.894737	1	0.246693	0.825126	0.522556	0.580159	0.422306	0.947368	0.590701	0.686254
12	0	0.421053	0.561905	0.602339	0.266667	0.473684	0.6	0.947368	0.211178	0.851162	0.210526	0.582122	0.370175	0.773684	0.499808	0.681513
48	0.294118	0.285714	0.551471	0.505495	0.235294	0.5	0.764706	0.928571	0.198161	0.846625	0.289916	0.528483	0.367647	0.846639	0.512912	0.679517
99	0.454545	0.526316	0.554113	0.631579	0.363636	0.473684	0.954545	1	0.355996	0.771779	0.490431	0.592846	0.41866	0.977273	0.601164	0.667493
81	0.375	0.3125	0.508333	0.458333	0.25	0.5625	0.9375	0.875	0.274354	0.801514	0.34375	0.483333	0.40625	0.90625	0.535909	0.665289
79	0.608696	0.55	0.604743	0.689474	0.478261	0.5	0.956522	0.95	0.392359	0.735167	0.579348	0.647108	0.48913	0.953261	0.632729	0.653893
75	0.5	0.153846	0.566667	0.730769	0.5	0.307692	0.8125	0.923077	0.0902016	0.836461	0.326923	0.648718	0.403846	0.867788	0.52899	0.65308
35	0.55	0.470588	0.584211	0.639706	0.4	0.470588	0.95	0.941176	0.226813	0.779385	0.510294	0.611958	0.435294	0.945588	0.584889	0.648535
21	0.545455	0.6	0.606061	0.57	0.454545	0.4	0.909091	0.92	0.402759	0.715669	0.572727	0.58803	0.427273	0.914545	0.603501	0.640172
29	0.3125	0.565217	0.575	0.438735	0.3125	0.434783	0.9375	0.826087	0.391935	0.724324	0.438859	0.506868	0.373641	0.881793	0.552903	0.636559
25	0.47619	0.333333	0.504762	0.496732	0.380952	0.333333	0.857143	0.888889	0.437142	0.708651	0.404762	0.500747	0.357143	0.873016	0.54691	0.632125
22	0.117647	0.352941	0.507353	0.551471	0.235294	0.529412	0.705882	0.941176	0.186346	0.786729	0.235294	0.529412	0.382353	0.823529	0.490611	0.630993
78	0.375	0.4	0.45	0.394737	0.4375	0.45	0.8125	0.9	0.638698	0.647918	0.3875	0.422368	0.44375	0.85625	0.566081	0.62897
34	0.45	0.285714	0.563158	0.504762	0.3	0.47619	0.9	0.904762	0.424973	0.694385	0.367857	0.53396	0.388095	0.902381	0.551942	0.61805
55	0.416667	0.333333	0.449275	0.504762	0.375	0.333333	0.958333	0.866667	0.202618	0.755606	0.375	0.477019	0.354167	0.9125	0.512818	0.617949
41	0.125	0.413793	0.481884	0.46798	0.333333	0.37931	0.708333	0.965517	0.551539	0.658245	0.269397	0.474932	0.356322	0.836925	0.52456	0.611423
44	0.375	0.35	0.481884	0.521053	0.291667	0.55	0.833333	0.9	0.460771	0.66769	0.3625	0.501468	0.420833	0.866667	0.546655	0.606109
26	0.294118	0.407407	0.514706	0.467236	0.352941	0.37037	0.941176	0.888889	0.729537	0.5811	0.350763	0.490971	0.361656	0.915033	0.57151	0.594882
89	0.1	0.272727	0.457895	0.406926	0.25	0.5	0.6	0.909091	0.470393	0.660177	0.186364	0.432411	0.375	0.754545	0.479815	0.592826
23	0.666667	0.555556	0.651515	0.666667	0.416667	0.555556	0.916667	1	0.16017	0.704345	0.611111	0.659091	0.486111	0.958333	0.596527	0.586484
13	0.388889	0.318182	0.529412	0.458874	0.388889	0.363636	0.888889	0.909091	0.361938	0.668051	0.353535	0.494143	0.376263	0.89899	0.525487	0.585267
98	0.333333	0.380952	0.470588	0.5	0.444444	0.380952	0.944444	0.904762	0.392501	0.641085	0.357143	0.485294	0.412698	0.924603	0.535554	0.572603
10	0.47619	0.40625	0.471429	0.399194	0.333333	0.375	0.904762	0.90625	0.69862	0.546316	0.44122	0.435311	0.354167	0.905506	0.563523	0.567679
92	0.421053	0	0.409357	0.441667	0.315789	0.3125	0.789474	0.6875	0.26919	0.67188	0.210526	0.425512	0.314145	0.738487	0.43829	0.56112
47	0.05	0.35	0.578947	0.589474	0.3	0.4	0.75	0.9	0.268978	0.664475	0.2	0.584211	0.35	0.825	0.482111	0.555862
20	0.454545	0.478261	0.510823	0.501976	0.454545	0.391304	0.954545	0.956522	0.443651	0.590703	0.466403	0.506399	0.422925	0.955534	0.564269	0.551722
88	0.136364	0.384615	0.528139	0.464615	0.409091	0.423077	0.772727	0.961538	0.493951	0.590562	0.26049	0.496377	0.416084	0.867133	0.520766	0.551246
39	0.444444	0.529412	0.437908	0.485294	0.5	0.411765	0.888889	1	0.498337	0.565407	0.486928	0.461601	0.455882	0.944444	0.568767	0.545879
93	0.478261	0.4	0.450593	0.515789	0.304348	0.45	0.913043	0.95	0.280934	0.626161	0.43913	0.483191	0.377174	0.931522	0.523019	0.542784
72	0.52381	0.5	0.538095	0.419913	0.428571	0.454545	0.952381	0.863636	0.442448	0.568783	0.511905	0.479004	0.441558	0.908009	0.558618	0.538127
67	0.380952	0.4	0.52381	0.6	0.380952	0.4	0.857143	0.95	0.297206	0.610745	0.390476	0.561905	0.390476	0.903571	0.52573	0.532618
80	0.52381	0.615385	0.661905	0.587692	0.428571	0.423077	0.952381	0.961538	0.257375	0.607912	0.569597	0.624799	0.425824	0.95696	0.573745	0.532248
15	0.454545	0.318182	0.458874	0.489177	0.454545	0.363636	0.863636	0.909091	0.505907	0.549215	0.386364	0.474026	0.409091	0.886364	0.535161	0.529609
32	0.380952	0.458333	0.571429	0.565217	0.428571	0.416667	0.952381	0.958333	0.386629	0.519041	0.419643	0.568323	0.422619	0.955357	0.545269	0.48566
19	0.214286	0.0833333	0.362637	0.409091	0.428571	0.25	0.785714	0.916667	0.375805	0.539942	0.14881	0.385864	0.339286	0.85119	0.440149	0.483545
85	0.318182	0.375	0.393939	0.341667	0.272727	0.375	0.863636	0.875	0.548143	0.467329	0.346591	0.367803	0.323864	0.869318	0.487175	0.474586
40	0.235294	0.4	0.544118	0.489474	0.235294	0.45	0.764706	0.95	0.338804	0.523548	0.317647	0.516796	0.342647	0.857353	0.482799	0.472686
52	0.363636	0.421053	0.480519	0.555556	0.363636	0.421053	0.954545	0.947368	0.235798	0.535856	0.392344	0.518038	0.392344	0.950957	0.504223	0.465799
16	0.35	0.263158	0.421053	0.403509	0.4	0.421053	0.9	0.789474	0.726424	0.400715	0.306579	0.412281	0.410526	0.844737	0.516877	0.461346
14	0.470588	0.6	0.639706	0.610526	0.411765	0.4	0.941176	0.95	0.32982	0.409004	0.535294	0.625116	0.405882	0.945588	0.541784	0.399419
90	0.0555556	0.5	0.555556	0.584416	0.388889	0.409091	0.611111	0.954545	0.346233	0.420246	0.277778	0.569986	0.39899	0.782828	0.46601	0.397895
45	0.15	0.4	0.557895	0.526316	0.25	0.3	0.7	0.85	0.511992	0.374214	0.275	0.542105	0.275	0.775	0.458885	0.394825
37	0.4	0.409091	0.478161	0.47619	0.366667	0.454545	0.866667	0.954545	0.800071	0.272785	0.404545	0.477176	0.410606	0.910606	0.545965	0.387587
69	0.44	0.35	0.41	0.484211	0.32	0.4	0.92	0.95	0.48624	0.355289	0.395	0.447105	0.36	0.935	0.496439	0.383559
74	0.0666667	0.52	0.590476	0.59	0.266667	0.44	0.6	0.88	0.21422	0.424302	0.293333	0.590238	0.353333	0.74	0.435904	0.374317
58	0.16	0.423077	0.486667	0.492308	0.44	0.461538	0.76	0.961538	0.566042	0.321042	0.291538	0.489487	0.450769	0.860769	0.496608	0.371161
51	0.0384615	0.551724	0.473846	0.512315	0.423077	0.37931	0.846154	0.896552	0.71567	0.236535	0.295093	0.493081	0.401194	0.871353	0.502154	0.338583
24	0.434783	0.5	0.588933	0.566154	0.434783	0.423077	0.956522	0.961538	0.48433	0.280427	0.467391	0.577543	0.42893	0.95903	0.532942	0.333526
2	0.421053	0.388889	0.467836	0.444444	0.421053	0.5	0.947368	0.888889	0.579413	0.230584	0.404971	0.45614	0.460526	0.918129	0.508294	0.313668
3	0.4	0.37931	0.390805	0.347291	0.366667	0.344828	0.8	0.827586	0.891829	0	0.389655	0.369048	0.355747	0.813793	0.470012	0.204963
73	0.0769231	0.458333	0.516923	0.601449	0.384615	0.375	0.769231	0.958333	0.558896	0.0583331	0.267628	0.559186	0.379808	0.863782	0.447939	0.17534

## Sheet: 1izy_1000
No.	ConSurf1	ConSurf2	IntfClustering1	IntfClustering2	IntfHydro1	IntfHydro2	IntfPos1	IntfPos2	IntfSurfArea	IntfShtCont	AvgConsurf	AvgClustering	AvgHydro	AvgPos	FinScore	Normalise weighted score
8	0.28	0.321429	0.396667	0.42328	0.36	0.535714	0.84	1	1	0.956726	0.300714	0.409974	0.447857	0.92	0.672545	0.922403
137	0.391304	0.208333	0.442688	0.442029	0.391304	0.458333	0.913043	0.875	0.702434	0.988003	0.299819	0.442358	0.424819	0.894022	0.625243	0.885216
298	0.176471	0.35	0.529412	0.489474	0.470588	0.4	0.941176	0.95	0.605236	1	0.263235	0.509443	0.435294	0.945588	0.626466	0.872915
11	0.0526316	0.416667	0.438596	0.42029	0.210526	0.416667	0.631579	0.916667	0.721839	0.965964	0.234649	0.429443	0.313596	0.774123	0.573269	0.867526
87	0.269231	0.407407	0.446154	0.401709	0.461538	0.37037	0.923077	0.851852	0.876507	0.90725	0.338319	0.423932	0.415954	0.887464	0.641571	0.862829
9	0.230769	0.363636	0.449231	0.406926	0.461538	0.363636	0.961538	0.909091	0.856011	0.915073	0.297203	0.428079	0.412587	0.935315	0.640711	0.862317
1	0.533333	0.5	0.514286	0.55	0.466667	0.4375	0.933333	0.9375	0.63354	0.957089	0.516667	0.532143	0.452083	0.935417	0.671156	0.860258
38	0.347826	0.28	0.367589	0.366667	0.391304	0.36	0.782609	0.84	0.764037	0.935037	0.313913	0.367128	0.375652	0.811304	0.594512	0.858593
374	0.3	0.294118	0.442105	0.419118	0.45	0.352941	0.95	0.764706	0.618441	0.974209	0.297059	0.430611	0.401471	0.857353	0.596524	0.857743
897	0.166667	0.315789	0.464052	0.438596	0.333333	0.368421	0.777778	0.947368	0.636181	0.969349	0.241228	0.451324	0.350877	0.862573	0.585255	0.85394
105	0.266667	0.428571	0.380952	0.450549	0.466667	0.357143	0.8	0.857143	0.56832	0.978397	0.347619	0.415751	0.411905	0.828571	0.591761	0.853513
217	0.15	0.363636	0.473684	0.424242	0.45	0.409091	0.8	0.863636	0.649386	0.96072	0.256818	0.448963	0.429545	0.831818	0.596209	0.852635
62	0.375	0.0666667	0.438406	0.371429	0.416667	0.266667	0.833333	0.666667	0.640257	0.966706	0.220833	0.404917	0.341667	0.75	0.554063	0.851622
82	0.238095	0.1	0.52381	0.678947	0.571429	0.45	0.952381	0.9	0.549489	0.987785	0.169048	0.601378	0.510714	0.92619	0.624101	0.849648
826	0.263158	0.333333	0.397661	0.380952	0.473684	0.333333	0.842105	1	0.515444	0.989696	0.298246	0.389307	0.403509	0.921053	0.586209	0.848549
332	0.461538	0.285714	0.487179	0.384615	0.384615	0.5	0.923077	0.857143	0.593754	0.95955	0.373626	0.435897	0.442308	0.89011	0.615874	0.84675
823	0.384615	0.333333	0.602564	0.428571	0.384615	0.533333	0.923077	0.866667	0.566713	0.967222	0.358974	0.515568	0.458974	0.894872	0.627054	0.846543
17	0.454545	0.25	0.497835	0.475	0.318182	0.375	0.954545	0.875	0.577563	0.963611	0.352273	0.486418	0.346591	0.914773	0.606871	0.843494
131	0.375	0.166667	0.425	0.503268	0.3125	0.444444	0.9375	0.888889	0.53106	0.979805	0.270833	0.464134	0.378472	0.913194	0.589583	0.842581
337	0.352941	0.0588235	0.382353	0.404412	0.294118	0.176471	0.823529	0.705882	0.540992	0.983602	0.205882	0.393382	0.235294	0.764706	0.520643	0.841228
884	0.214286	0.388889	0.494505	0.398693	0.214286	0.555556	0.857143	0.888889	0.469687	0.992317	0.301587	0.446599	0.384921	0.873016	0.578021	0.841106
511	0.315789	0.409091	0.461988	0.38961	0.421053	0.318182	0.947368	0.909091	0.590137	0.954579	0.36244	0.425799	0.369617	0.92823	0.605134	0.840385
106	0.388889	0.3	0.490196	0.405263	0.444444	0.35	1	0.9	0.473591	0.98334	0.344444	0.44773	0.397222	0.95	0.599388	0.837723
70	0.291667	0.25	0.387681	0.427536	0.375	0.458333	0.916667	0.958333	0.79992	0.898119	0.270833	0.407609	0.416667	0.9375	0.621775	0.837486
539	0.315789	0.3	0.444444	0.531579	0.421053	0.3	1	0.75	0.526237	0.971381	0.307895	0.488012	0.360526	0.875	0.588175	0.836961
631	0.416667	0.214286	0.515152	0.538462	0.583333	0.285714	0.916667	0.857143	0.419394	0.996914	0.315476	0.526807	0.434524	0.886905	0.59667	0.83609
494	0.0869565	0.0869565	0.490119	0.561265	0.26087	0.347826	0.73913	0.869565	0.653806	0.951644	0.0869565	0.525692	0.304348	0.804348	0.554466	0.835896
196	0.25	0.277778	0.4	0.431373	0.5	0.388889	0.9375	0.888889	0.596682	0.950662	0.263889	0.415686	0.444444	0.913194	0.597426	0.835403
170	0.428571	0.434783	0.6	0.588933	0.380952	0.391304	0.952381	0.913043	0.422264	0.988521	0.431677	0.594466	0.386128	0.932712	0.625962	0.83538
861	0.461538	0.4	0.602564	0.438095	0.307692	0.6	0.769231	0.933333	0.540016	0.954296	0.430769	0.52033	0.453846	0.851282	0.62509	0.835254
7	0.384615	0.388889	0.409231	0.437908	0.346154	0.333333	0.923077	0.888889	0.581927	0.948792	0.386752	0.42357	0.339744	0.905983	0.597795	0.835136
398	0.333333	0.3125	0.466667	0.491667	0.142857	0.5	0.761905	0.875	0.528419	0.967812	0.322917	0.479167	0.321429	0.818452	0.573033	0.834761
42	0.235294	0.285714	0.389706	0.417582	0.529412	0.357143	0.882353	1	0.546791	0.963703	0.260504	0.403644	0.443277	0.941176	0.593183	0.834752
31	0.380952	0.5	0.538095	0.445887	0.333333	0.409091	0.904762	0.863636	0.559364	0.949474	0.440476	0.491991	0.371212	0.884199	0.616119	0.834437
212	0.235294	0.142857	0.485294	0.461538	0.235294	0.285714	0.882353	0.785714	0.524687	0.978539	0.189076	0.473416	0.260504	0.834034	0.543376	0.833935
938	0.454545	0.35	0.367965	0.468421	0.454545	0.4	0.954545	0.95	0.591113	0.940499	0.402273	0.418193	0.427273	0.952273	0.621937	0.833446
272	0.222222	0.352941	0.411765	0.375	0.333333	0.294118	0.888889	0.823529	0.603743	0.940758	0.287582	0.393382	0.313725	0.856209	0.5659	0.828156
162	0.375	0.333333	0.533333	0.52381	0.5	0.466667	0.9375	0.933333	0.47893	0.965589	0.354167	0.528571	0.483333	0.935417	0.624335	0.828041
801	0.375	0.0714286	0.45	0.373626	0.375	0.357143	0.8125	0.857143	0.462855	0.982001	0.223214	0.411813	0.366071	0.834821	0.546796	0.827914
624	0.0833333	0.421053	0.427536	0.520468	0.25	0.368421	0.666667	0.894737	0.468366	0.978791	0.252193	0.474002	0.309211	0.780702	0.543877	0.826984
772	0.24	0.4	0.586667	0.468421	0.4	0.5	0.76	0.9	0.605121	0.931237	0.32	0.527544	0.45	0.83	0.61065	0.825827
558	0.411765	0.352941	0.529412	0.625	0.411765	0.352941	0.882353	0.941176	0.40573	0.981343	0.382353	0.577206	0.382353	0.911765	0.606792	0.824291
736	0.294118	0.375	0.558824	0.55	0.235294	0.4375	0.823529	0.9375	0.4237	0.980347	0.334559	0.554412	0.336397	0.880515	0.584988	0.823849
50	0.285714	0.230769	0.395604	0.461538	0.357143	0.461538	0.857143	0.846154	0.442014	0.978154	0.258242	0.428571	0.409341	0.851648	0.561328	0.823554
764	0.352941	0.0555556	0.433824	0.444444	0.411765	0.111111	0.882353	0.666667	0.603341	0.941569	0.204248	0.439134	0.261438	0.77451	0.537373	0.823455
115	0.333333	0.272727	0.366667	0.367965	0.333333	0.363636	0.809524	0.772727	0.650362	0.918656	0.30303	0.367316	0.348485	0.791126	0.563162	0.822813
126	0.25	0.214286	0.416667	0.505495	0.3125	0.571429	0.8125	0.928571	0.474681	0.967374	0.232143	0.461081	0.441964	0.870536	0.57463	0.821566
136	0.388889	0.388889	0.522876	0.424837	0.277778	0.5	0.944444	0.888889	0.42525	0.97162	0.388889	0.473856	0.388889	0.916667	0.594195	0.821554
388	0.3125	0.444444	0.533333	0.437908	0.375	0.277778	1	1	0.3842	0.985106	0.378472	0.485621	0.326389	1	0.593298	0.821418
77	0.388889	0.428571	0.398693	0.409524	0.388889	0.380952	0.888889	0.857143	0.734068	0.885208	0.40873	0.404108	0.384921	0.873016	0.615009	0.821151
340	0.384615	0.5	0.705128	0.666667	0.307692	0.5	0.846154	0.833333	0.38776	0.97711	0.442308	0.685897	0.403846	0.839744	0.622777	0.821034
283	0.235294	0.133333	0.448529	0.485714	0.470588	0.266667	0.823529	0.8	0.653864	0.922103	0.184314	0.467122	0.368627	0.811765	0.567966	0.820496
817	0.421053	0.277778	0.549708	0.620915	0.473684	0.388889	0.947368	0.833333	0.487886	0.95282	0.349415	0.585311	0.431287	0.890351	0.616178	0.819232
167	0.416667	0.380952	0.507246	0.542857	0.25	0.428571	0.875	0.952381	0.592491	0.922596	0.39881	0.525052	0.339286	0.91369	0.615321	0.81872
423	0.444444	0.4	0.601307	0.510526	0.5	0.3	0.944444	0.9	0.411988	0.968579	0.422222	0.555917	0.4	0.922222	0.613488	0.818571
4	0.777778	0.6	0.694444	0.577778	0.222222	0.5	0.888889	1	0.393042	0.956415	0.688889	0.636111	0.361111	0.944444	0.663335	0.818458
692	0.541667	0.0625	0.48913	0.566667	0.375	0.1875	0.875	0.75	0.507291	0.953417	0.302083	0.527899	0.28125	0.8125	0.564073	0.818182
68	0.428571	0.565217	0.648352	0.557312	0.285714	0.434783	0.928571	0.913043	0.443449	0.9547	0.496894	0.602832	0.360248	0.920807	0.629822	0.817671
575	0.0526316	0.4	0.45614	0.542857	0.315789	0.466667	0.842105	0.933333	0.499943	0.955978	0.226316	0.499499	0.391228	0.887719	0.57678	0.816993
405	0.166667	0.388889	0.418301	0.405229	0.388889	0.277778	0.888889	0.944444	0.436388	0.971081	0.277778	0.411765	0.333333	0.916667	0.557835	0.816722
514	0.3125	0.428571	0.541667	0.490476	0.375	0.428571	0.9375	0.952381	0.482202	0.950017	0.370536	0.516071	0.401786	0.94494	0.610925	0.816515
6	0.375	0.352941	0.433333	0.588235	0.5	0.294118	0.875	0.941176	0.338845	0.989667	0.363971	0.510784	0.397059	0.908088	0.584736	0.816365
662	0.222222	0.105263	0.411765	0.391813	0.388889	0.157895	0.944444	0.684211	0.445286	0.97673	0.163743	0.401789	0.273392	0.814327	0.512545	0.815725
320	0.294118	0.45	0.595588	0.515789	0.294118	0.5	0.882353	0.95	0.632162	0.907754	0.372059	0.555689	0.397059	0.916176	0.63015	0.815637
469	0.555556	0.333333	0.607843	0.666667	0.444444	0.333333	0.833333	0.933333	0.315019	0.98949	0.444444	0.637255	0.388889	0.883333	0.609738	0.815331
140	0.473684	0.0588235	0.608187	0.551471	0.473684	0.352941	1	0.647059	0.412504	0.973938	0.266254	0.579829	0.413313	0.823529	0.578228	0.815055
447	0.2	0.285714	0.447619	0.417582	0.333333	0.142857	0.866667	0.857143	0.43013	0.974829	0.242857	0.432601	0.238095	0.861905	0.53007	0.814556
408	0.35	0.263158	0.494737	0.51462	0.4	0.526316	0.8	0.947368	0.438053	0.962104	0.306579	0.504678	0.463158	0.873684	0.591376	0.814538
304	0.421053	0.222222	0.444444	0.398693	0.315789	0.222222	0.894737	0.833333	0.555804	0.933115	0.321637	0.421569	0.269006	0.864035	0.560861	0.813797
153	0.153846	0.266667	0.512821	0.466667	0.230769	0.466667	0.769231	0.866667	0.492479	0.955583	0.210256	0.489744	0.348718	0.817949	0.552455	0.813559
395	0.526316	0.473684	0.561404	0.54386	0.473684	0.368421	0.947368	0.894737	0.505512	0.930035	0.5	0.552632	0.421053	0.921053	0.638381	0.813449
61	0.0588235	0.521739	0.558824	0.565217	0.294118	0.391304	0.705882	0.956522	0.429039	0.96711	0.290281	0.56202	0.342711	0.831202	0.570394	0.813166
376	0.352941	0.3125	0.514706	0.533333	0.176471	0.625	0.823529	0.9375	0.370823	0.978327	0.332721	0.52402	0.400735	0.880515	0.58119	0.812994
63	0.533333	0.3125	0.638095	0.683333	0.466667	0.375	0.933333	0.9375	0.419796	0.958172	0.422917	0.660714	0.420833	0.935417	0.636308	0.812988
214	0.4375	0.384615	0.633333	0.435897	0.25	0.538462	0.9375	0.846154	0.312435	0.987738	0.411058	0.534615	0.394231	0.891827	0.588651	0.811973
200	0.44	0.47619	0.47	0.528571	0.36	0.428571	0.92	0.857143	0.612929	0.901927	0.458095	0.499286	0.394286	0.888571	0.625849	0.811783
486	0.333333	0.411765	0.490196	0.522059	0.222222	0.411765	0.833333	0.941176	0.41503	0.963524	0.372549	0.506127	0.316993	0.887255	0.576913	0.811346
326	0.529412	0.3	0.551471	0.484211	0.352941	0.45	1	0.9	0.347457	0.976313	0.414706	0.517841	0.401471	0.95	0.601298	0.810965
60	0.380952	0.470588	0.447619	0.580882	0.380952	0.411765	0.857143	0.941176	0.4512	0.946669	0.42577	0.514251	0.396359	0.89916	0.605568	0.810524
791	0.1875	0.142857	0.408333	0.428571	0.3125	0.5	0.875	0.785714	0.505454	0.949149	0.165179	0.418452	0.40625	0.830357	0.545807	0.810354
936	0.136364	0.458333	0.47619	0.456522	0.409091	0.416667	0.681818	0.791667	0.647836	0.900796	0.297348	0.466356	0.412879	0.736742	0.576993	0.810273
235	0.428571	0.45	0.590476	0.552632	0.380952	0.35	0.952381	0.85	0.400792	0.959162	0.439286	0.571554	0.365476	0.90119	0.606243	0.80962
761	0.166667	0.347826	0.496732	0.41502	0.333333	0.304348	0.555556	0.956522	0.689746	0.893689	0.257246	0.455876	0.318841	0.756039	0.561906	0.809581
5	0.6	0.615385	0.533333	0.641026	0.5	0.538462	1	0.923077	0.385176	0.947581	0.607692	0.587179	0.519231	0.961538	0.668066	0.809539
614	0.0434783	0.318182	0.347826	0.4329	0.26087	0.409091	0.73913	0.954545	0.463601	0.959595	0.18083	0.390363	0.33498	0.846838	0.529368	0.808965
241	0.285714	0.466667	0.461538	0.533333	0.642857	0.333333	0.857143	0.866667	0.364278	0.969033	0.37619	0.497436	0.488095	0.861905	0.592823	0.808821
639	0.125	0.352941	0.616667	0.580882	0.1875	0.411765	0.6875	0.941176	0.335745	0.990527	0.238971	0.598775	0.299632	0.814338	0.546331	0.808175
268	0.375	0.411765	0.466667	0.610294	0.5	0.352941	0.875	0.941176	0.394362	0.960166	0.393382	0.53848	0.426471	0.908088	0.603492	0.807992
220	0.409091	0.347826	0.380952	0.466403	0.318182	0.434783	0.909091	0.869565	0.557527	0.917204	0.378458	0.423678	0.376482	0.889328	0.590446	0.807517
378	0.277778	0.35	0.431373	0.457895	0.333333	0.4	0.777778	0.95	0.538925	0.926823	0.313889	0.444634	0.366667	0.863889	0.575804	0.807394
46	0.555556	0.75	0.527778	0.714286	0.555556	0.25	1	1	0.270984	0.97597	0.652778	0.621032	0.402778	1	0.653923	0.807349
798	0.2	0.294118	0.533333	0.455882	0.266667	0.411765	0.733333	0.941176	0.556953	0.926622	0.247059	0.494608	0.339216	0.837255	0.566952	0.806962
743	0.363636	0.111111	0.502165	0.45098	0.363636	0.444444	0.863636	0.777778	0.662361	0.896476	0.237374	0.476572	0.40404	0.820707	0.582922	0.806849
27	0.0666667	0.35	0.438095	0.394737	0.2	0.35	0.666667	0.85	0.4756	0.95315	0.208333	0.416416	0.275	0.758333	0.514472	0.806836
796	0.294118	0.4375	0.352941	0.366667	0.529412	0.25	0.823529	0.875	0.520611	0.926728	0.365809	0.359804	0.389706	0.849265	0.568654	0.806718
644	0.333333	0.235294	0.495238	0.477941	0.333333	0.411765	0.933333	0.882353	0.347514	0.979842	0.284314	0.48659	0.372549	0.907843	0.563109	0.806454
36	0.272727	0.294118	0.450216	0.470588	0.409091	0.470588	0.909091	0.882353	0.458606	0.947506	0.283422	0.460402	0.43984	0.895722	0.580916	0.806368
813	0.428571	0.45	0.495238	0.547368	0.380952	0.45	0.904762	0.9	0.51929	0.920829	0.439286	0.521303	0.415476	0.902381	0.619761	0.806337
178	0.25	0.4	0.6	0.552381	0.1875	0.333333	0.8125	0.933333	0.343036	0.980617	0.325	0.57619	0.260417	0.872917	0.559696	0.805916
54	0.416667	0.4375	0.456522	0.558333	0.333333	0.5625	0.875	0.9375	0.595935	0.899189	0.427083	0.507428	0.447917	0.90625	0.630634	0.805908
488	0.692308	0.583333	0.730769	0.712121	0.538462	0.5	0.923077	0.916667	0.238432	0.979504	0.637821	0.721445	0.519231	0.919872	0.669384	0.805
179	0.0625	0.5	0.583333	0.568627	0.375	0.333333	0.8125	0.833333	0.403031	0.963247	0.28125	0.57598	0.354167	0.822917	0.566765	0.804923
390	0.3125	0.277778	0.458333	0.444444	0.5	0.444444	0.9375	0.833333	0.445172	0.947516	0.295139	0.451389	0.472222	0.885417	0.582809	0.804922
865	0.294118	0.3125	0.470588	0.533333	0.176471	0.5625	0.764706	0.875	0.453783	0.947016	0.303309	0.501961	0.369485	0.819853	0.565901	0.804634
30	0.352941	0.5625	0.683824	0.583333	0.294118	0.5	0.882353	0.8125	0.568665	0.903904	0.457721	0.633578	0.397059	0.847426	0.634726	0.80441
874	0.153846	0.352941	0.641026	0.522059	0.153846	0.294118	0.692308	1	0.444023	0.955985	0.253394	0.581542	0.223982	0.846154	0.550847	0.803823
132	0.25	0.411765	0.484848	0.507353	0.583333	0.352941	0.833333	0.941176	0.294523	0.984705	0.330882	0.496101	0.468137	0.887255	0.576934	0.803646
673	0.4	0.15	0.552632	0.589474	0.5	0.4	0.95	0.65	0.485073	0.936039	0.275	0.571053	0.45	0.8	0.586194	0.803073
604	0.133333	0.4	0.704762	0.685714	0.533333	0.333333	0.866667	0.866667	0.330003	0.97925	0.266667	0.695238	0.433333	0.866667	0.595193	0.802853
786	0.473684	0.157895	0.549708	0.508772	0.473684	0.473684	0.789474	0.842105	0.527156	0.920655	0.315789	0.52924	0.473684	0.815789	0.597052	0.802773
994	0.526316	0.294118	0.549708	0.551471	0.421053	0.294118	0.947368	0.823529	0.490699	0.926681	0.410217	0.550589	0.357585	0.885449	0.603537	0.80228
588	0.368421	0.111111	0.473684	0.594771	0.421053	0.333333	0.842105	0.888889	0.324033	0.98329	0.239766	0.534228	0.377193	0.865497	0.554001	0.80214
215	0.2	0.272727	0.533333	0.436364	0.6	0.545455	0.8	0.909091	0.312321	0.981157	0.236364	0.484848	0.572727	0.854545	0.57366	0.801982
432	0.533333	0.421053	0.571429	0.555556	0.4	0.210526	0.8	0.842105	0.377196	0.954139	0.477193	0.563492	0.305263	0.821053	0.583056	0.801925
329	0.409091	0.307692	0.441558	0.487179	0.454545	0.461538	1	0.923077	0.494201	0.925865	0.358392	0.464369	0.458042	0.961538	0.610401	0.801802
205	0.421053	0.388889	0.479532	0.503268	0.473684	0.277778	0.842105	0.888889	0.375129	0.957332	0.404971	0.4914	0.375731	0.865497	0.578343	0.801642
43	0.380952	0.388889	0.514286	0.581699	0.47619	0.444444	0.952381	0.944444	0.377081	0.955817	0.384921	0.547993	0.460317	0.948413	0.612424	0.801615
107	0.294118	0.176471	0.426471	0.389706	0.411765	0.470588	0.941176	0.823529	0.480021	0.938381	0.235294	0.408088	0.441176	0.882353	0.564219	0.801611
774	0.181818	0.272727	0.490909	0.509091	0.272727	0.545455	0.818182	0.909091	0.388965	0.964486	0.227273	0.5	0.409091	0.863636	0.558909	0.801413
516	0.384615	0.238095	0.474359	0.380952	0.461538	0.285714	1	0.857143	0.424618	0.949476	0.311355	0.427656	0.373626	0.928571	0.569217	0.801082
889	0.4	0.352941	0.647619	0.558824	0.133333	0.529412	0.866667	0.941176	0.329429	0.972071	0.376471	0.603221	0.331373	0.903922	0.586081	0.800949
794	0.25	0.3	0.545455	0.4	0.333333	0.5	0.916667	0.9	0.297795	0.985022	0.275	0.472727	0.416667	0.908333	0.559257	0.800709
720	0.0555556	0.285714	0.437908	0.472527	0.111111	0.428571	0.666667	0.928571	0.538179	0.930049	0.170635	0.455218	0.269841	0.797619	0.526924	0.8005
263	0.266667	0.0625	0.438095	0.608333	0.266667	0.375	0.933333	0.9375	0.33896	0.983221	0.164583	0.523214	0.320833	0.935417	0.544371	0.800189
435	0.388889	0.4375	0.542484	0.583333	0.388889	0.4375	0.833333	0.9375	0.351418	0.960066	0.413194	0.562908	0.413194	0.885417	0.5977	0.800055
648	0	0.5	0.533333	0.616667	0.2	0.5	0.7	0.9375	0.341084	0.975371	0.25	0.575	0.35	0.81875	0.551701	0.799737
909	0.55	0.0625	0.568421	0.591667	0.4	0.1875	0.9	0.6875	0.465668	0.938899	0.30625	0.580044	0.29375	0.79375	0.56306	0.799718
949	0.285714	0.473684	0.505495	0.432749	0.5	0.315789	0.857143	0.894737	0.485245	0.925012	0.379699	0.469122	0.407895	0.87594	0.590485	0.799451
725	0.3	0.125	0.410526	0.5	0.45	0.3125	0.95	0.8125	0.526352	0.925829	0.2125	0.455263	0.38125	0.88125	0.563741	0.799376
218	0.470588	0.277778	0.551471	0.464052	0.529412	0.222222	0.941176	0.888889	0.352394	0.962505	0.374183	0.507761	0.375817	0.915033	0.581282	0.799333
766	0.0769231	0.416667	0.589744	0.530303	0.230769	0.333333	0.692308	0.666667	0.451774	0.946498	0.246795	0.560023	0.282051	0.679487	0.527772	0.799279
295	0.0625	0.25	0.483333	0.421053	0.25	0.35	0.8125	0.9	0.547996	0.925444	0.15625	0.452193	0.3	0.85625	0.539689	0.798986
84	0.611111	0.333333	0.477124	0.561905	0.388889	0.333333	0.833333	0.933333	0.430819	0.933894	0.472222	0.519514	0.361111	0.883333	0.600149	0.798739
158	0.0909091	0.277778	0.402597	0.470588	0.0909091	0.444444	0.636364	0.833333	0.706798	0.879346	0.184343	0.436593	0.267677	0.734848	0.534934	0.797852
53	0.666667	0.7	0.888889	0.866667	0.555556	0.5	0.888889	0.9	0.206855	0.974979	0.683333	0.877778	0.527778	0.894444	0.694195	0.797828
730	0.0588235	0.166667	0.470588	0.535948	0.176471	0.222222	0.647059	0.722222	0.448961	0.956723	0.112745	0.503268	0.199346	0.684641	0.484281	0.797824
485	0.375	0.421053	0.483333	0.649123	0.3125	0.421053	0.75	0.947368	0.388965	0.948828	0.398026	0.566228	0.366776	0.848684	0.586251	0.797674
1000	0	0	0.391813	0.391813	0.210526	0.210526	0.684211	0.684211	0.364623	0.986265	0	0.391813	0.210526	0.684211	0.439573	0.797109
64	0.416667	0.444444	0.606061	0.51634	0.5	0.333333	0.916667	0.833333	0.390975	0.943763	0.430556	0.5612	0.416667	0.875	0.603027	0.797003
818	0.461538	0.111111	0.653846	0.916667	0.461538	0.444444	0.923077	0.777778	0.279137	0.983225	0.286325	0.785256	0.452991	0.850427	0.606227	0.796958
112	0.263158	0.47619	0.461988	0.5	0.421053	0.47619	0.947368	0.952381	0.473016	0.924428	0.369674	0.480994	0.448622	0.949875	0.607768	0.796892
629	0.352941	0.444444	0.573529	0.54902	0.176471	0.444444	0.823529	0.833333	0.451659	0.93198	0.398693	0.561275	0.310458	0.828431	0.580416	0.796821
262	0.4	0.166667	0.489474	0.51634	0.5	0.444444	0.95	0.833333	0.458606	0.933516	0.283333	0.502907	0.472222	0.891667	0.590375	0.796799
341	0.375	0.25	0.516667	0.560606	0.5625	0.166667	0.9375	0.833333	0.325066	0.970869	0.3125	0.538636	0.364583	0.885417	0.566179	0.796665
76	0.47619	0.583333	0.604762	0.59058	0.380952	0.375	0.952381	1	0.415892	0.93065	0.529762	0.597671	0.377976	0.97619	0.638024	0.796601
515	0.35	0.47619	0.5	0.452381	0.45	0.333333	0.95	0.952381	0.396257	0.942897	0.413095	0.47619	0.391667	0.95119	0.595216	0.796055
552	0.352941	0.409091	0.558824	0.510823	0.470588	0.363636	0.941176	0.863636	0.340625	0.959054	0.381016	0.534823	0.417112	0.902406	0.589173	0.795627
287	0.409091	0.304348	0.571429	0.529644	0.409091	0.478261	0.909091	0.956522	0.551728	0.901605	0.356719	0.550536	0.443676	0.932806	0.622845	0.795227
476	0.48	0.318182	0.44	0.441558	0.36	0.363636	0.92	0.954545	0.765587	0.841831	0.399091	0.440779	0.361818	0.937273	0.624396	0.794845
392	0.266667	0.181818	0.361905	0.436364	0.533333	0.181818	0.933333	0.909091	0.367034	0.963016	0.224242	0.399134	0.357576	0.921212	0.538702	0.794772
954	0	0.3125	0.573529	0.558333	0.411765	0.1875	0.823529	0.9375	0.420944	0.954378	0.15625	0.565931	0.299632	0.880515	0.546275	0.79469
632	0.5625	0.235294	0.425	0.5	0.1875	0.411765	0.875	0.941176	0.367953	0.952188	0.398897	0.4625	0.299632	0.908088	0.564876	0.794625
790	0.0526316	0.2	0.479532	0.536842	0.210526	0.2	0.684211	0.7	0.576243	0.91607	0.126316	0.508187	0.205263	0.692105	0.504031	0.794401
682	0.35	0.3125	0.494737	0.558333	0.5	0.25	0.8	0.8125	0.536973	0.908068	0.33125	0.526535	0.375	0.80625	0.580679	0.794347
95	0.3125	0.368421	0.516667	0.461988	0.375	0.368421	0.9375	0.947368	0.31789	0.96732	0.340461	0.489327	0.371711	0.942434	0.571524	0.794179
188	0.294118	0.285714	0.551471	0.56044	0.352941	0.428571	0.823529	0.928571	0.334826	0.965448	0.289916	0.555955	0.390756	0.87605	0.568825	0.794053
918	0.521739	0.210526	0.498024	0.672515	0.347826	0.473684	0.913043	0.894737	0.508956	0.911839	0.366133	0.585269	0.410755	0.90389	0.614474	0.793955
335	0.272727	0.375	0.618182	0.464286	0.0909091	0.375	0.727273	0.75	0.353657	0.962032	0.323864	0.541234	0.232955	0.738636	0.525396	0.793867
700	0.235294	0.352941	0.426471	0.448529	0.411765	0.294118	0.882353	0.882353	0.29125	0.977567	0.294118	0.4375	0.352941	0.882353	0.539288	0.793639
252	0.4	0.473684	0.5	0.561404	0.35	0.473684	0.85	0.947368	0.334195	0.954338	0.436842	0.530702	0.411842	0.898684	0.594434	0.793585
548	0.352941	0.0952381	0.492647	0.514286	0.411765	0.428571	0.882353	0.809524	0.494776	0.924673	0.22409	0.503466	0.420168	0.845938	0.568852	0.793574
979	0.526316	0.578947	0.584795	0.584795	0.263158	0.421053	0.894737	0.842105	0.421116	0.923998	0.552632	0.584795	0.342105	0.868421	0.615511	0.793216
91	0.4	0.5	0.510526	0.529412	0.4	0.388889	0.9	0.888889	0.407337	0.933253	0.45	0.519969	0.394444	0.894444	0.599908	0.793131
230	0.25	0.2	0.45	0.466667	0.1875	0.533333	0.8125	0.933333	0.284131	0.982841	0.225	0.458333	0.360417	0.872917	0.530607	0.792759
94	0.611111	0.333333	0.620915	0.647059	0.5	0.388889	0.888889	0.888889	0.457975	0.915904	0.472222	0.633987	0.444444	0.888889	0.63557	0.792705
164	0.214286	0.4	0.604396	0.542857	0.571429	0.4	0.785714	0.933333	0.349466	0.955618	0.307143	0.573626	0.485714	0.859524	0.588515	0.792566
756	0.421053	0.0952381	0.573099	0.447619	0.421053	0.238095	0.894737	0.571429	0.327477	0.969226	0.258145	0.510359	0.329574	0.733083	0.521311	0.792529
537	0.0769231	0.333333	0.641026	0.609524	0.307692	0.2	0.692308	0.933333	0.311689	0.978894	0.205128	0.625275	0.253846	0.812821	0.531275	0.792264
876	0.428571	0.521739	0.516484	0.55336	0.571429	0.434783	0.928571	0.956522	0.574119	0.881556	0.475155	0.534922	0.503106	0.942547	0.651901	0.792179
878	0.105263	0.363636	0.497076	0.437229	0.263158	0.454545	0.842105	0.909091	0.470203	0.930436	0.23445	0.467153	0.358852	0.875598	0.556115	0.792158
963	0.391304	0	0.486166	0.395238	0.478261	0.190476	0.913043	0.714286	0.544092	0.913514	0.195652	0.440702	0.334369	0.813665	0.540332	0.792154
463	0.666667	0.0909091	0.638095	0.672727	0.6	0.454545	0.933333	0.818182	0.255368	0.974245	0.378788	0.655411	0.527273	0.875758	0.61114	0.791757
668	0.5625	0.307692	0.5	0.423077	0.3125	0.461538	0.8125	0.846154	0.430991	0.92611	0.435096	0.461538	0.387019	0.829327	0.578347	0.791753
580	0.142857	0.294118	0.494505	0.441176	0.0714286	0.352941	0.642857	0.941176	0.381559	0.95844	0.218487	0.467841	0.212185	0.792017	0.505088	0.791141
442	0.25	0.307692	0.393939	0.538462	0.416667	0.230769	0.833333	1	0.332817	0.964376	0.278846	0.4662	0.323718	0.916667	0.547104	0.790975
800	0.294118	0.352941	0.382353	0.507353	0.470588	0.235294	0.882353	0.705882	0.633999	0.877794	0.323529	0.444853	0.352941	0.794118	0.571206	0.790825
28	0.5	0.368421	0.594771	0.520468	0.444444	0.368421	1	0.894737	0.313756	0.956182	0.434211	0.55762	0.406433	0.947368	0.602595	0.790603
302	0.642857	0.375	0.626374	0.571429	0.5	0.625	0.928571	0.875	0.204846	0.976538	0.508929	0.598901	0.5625	0.901786	0.625583	0.790538
57	0.470588	0.380952	0.580882	0.442857	0.411765	0.380952	0.941176	0.857143	0.452348	0.918956	0.42577	0.51187	0.396359	0.89916	0.600744	0.790523
586	0.272727	0.3	0.563636	0.533333	0.363636	0.4	1	0.8	0.287576	0.973985	0.286364	0.548485	0.381818	0.9	0.563038	0.790479
937	0.111111	0.263158	0.437908	0.391813	0.277778	0.526316	0.777778	0.842105	0.488518	0.925036	0.187135	0.414861	0.402047	0.809942	0.537923	0.790378
577	0.272727	0.25	0.490909	0.560606	0.363636	0.0833333	0.818182	0.75	0.38575	0.952935	0.261364	0.525758	0.223485	0.784091	0.52223	0.79033
999	0.230769	0.384615	0.512821	0.487179	0.307692	0.461538	1	0.846154	0.328109	0.961061	0.307692	0.5	0.384615	0.923077	0.567426	0.790274
490	0.181818	0.333333	0.490909	0.590476	0.545455	0.266667	0.727273	0.8	0.342404	0.959762	0.257576	0.540693	0.406061	0.763636	0.545022	0.790107
226	0.304348	0.352941	0.442688	0.463235	0.26087	0.411765	0.782609	0.882353	0.547422	0.900449	0.328645	0.452962	0.336317	0.832481	0.566379	0.78997
625	0.3125	0.133333	0.6	0.619048	0.375	0.2	0.9375	0.666667	0.28505	0.980825	0.222917	0.609524	0.2875	0.802083	0.531316	0.789908
33	0.266667	0.153846	0.419048	0.564103	0.533333	0.230769	0.866667	0.923077	0.312321	0.971584	0.210256	0.491575	0.382051	0.894872	0.543777	0.789874
803	0.117647	0.4	0.492647	0.561905	0.352941	0.4	0.764706	0.933333	0.357963	0.95584	0.258824	0.527276	0.376471	0.84902	0.554232	0.789826
78	0.375	0.4	0.45	0.394737	0.4375	0.45	0.8125	0.9	0.706798	0.849536	0.3875	0.422368	0.44375	0.85625	0.611034	0.78977
373	0.25	0.411765	0.525	0.522059	0.3125	0.411765	1	0.941176	0.300551	0.966797	0.330882	0.523529	0.362132	0.970588	0.575747	0.789659
161	0.0909091	0.210526	0.402597	0.374269	0.227273	0.263158	0.772727	0.789474	0.672408	0.880398	0.150718	0.388433	0.245215	0.7811	0.519712	0.789613
572	0.277778	0.333333	0.48366	0.444444	0.277778	0.388889	0.833333	0.833333	0.371972	0.949683	0.305556	0.464052	0.333333	0.833333	0.542988	0.789607
258	0.333333	0.105263	0.45098	0.45614	0.277778	0.421053	0.944444	0.894737	0.667069	0.874096	0.219298	0.45356	0.349415	0.919591	0.580505	0.789457
789	0.375	0.285714	0.5	0.571429	0.625	0.285714	0.8125	0.857143	0.385004	0.940489	0.330357	0.535714	0.455357	0.834821	0.58029	0.789183
86	0.411765	0.105263	0.595588	0.491228	0.411765	0.315789	0.941176	0.684211	0.409978	0.940763	0.258514	0.543408	0.363777	0.812693	0.554856	0.788954
670	0.277778	0.411765	0.640523	0.544118	0.333333	0.529412	0.888889	0.941176	0.349064	0.949664	0.344771	0.59232	0.431373	0.915033	0.597037	0.788934
375	0.307692	0.272727	0.461538	0.472727	0.384615	0.454545	0.846154	0.909091	0.361523	0.949613	0.29021	0.467133	0.41958	0.877622	0.560947	0.788424
547	0.153846	0.307692	0.525641	0.371795	0.153846	0.538462	0.769231	0.923077	0.327879	0.964878	0.230769	0.448718	0.346154	0.846154	0.527425	0.788398
545	0.4	0.421053	0.506667	0.573099	0.32	0.421053	0.84	0.894737	0.469055	0.912901	0.410526	0.539883	0.370526	0.867368	0.595043	0.788166
454	0.352941	0.4375	0.470588	0.475	0.235294	0.4375	0.882353	0.9375	0.529337	0.898312	0.395221	0.472794	0.336397	0.909926	0.590331	0.788124
535	0.388889	0.411765	0.594771	0.551471	0.5	0.352941	0.944444	0.941176	0.294465	0.959719	0.400327	0.573121	0.426471	0.94281	0.599486	0.788034
111	0	0.4375	0.573529	0.558333	0.411765	0.4375	0.705882	1	0.30612	0.968378	0.21875	0.565931	0.424632	0.852941	0.556125	0.78757
770	0.277778	0.357143	0.535948	0.615385	0.333333	0.357143	0.944444	0.928571	0.31921	0.960021	0.31746	0.575666	0.345238	0.936508	0.575684	0.787435
436	0.117647	0.333333	0.580882	0.509804	0.235294	0.444444	0.764706	0.944444	0.330176	0.96331	0.22549	0.545343	0.339869	0.854575	0.543127	0.787323
232	0.333333	0.352941	0.418301	0.433824	0.388889	0.470588	0.833333	0.882353	0.284361	0.96518	0.343137	0.426062	0.429739	0.857843	0.551054	0.787206
49	0	0.47619	0.56044	0.542857	0.285714	0.428571	0.642857	0.952381	0.371914	0.950132	0.238095	0.551648	0.357143	0.797619	0.544425	0.787027
97	0.214286	0.333333	0.549451	0.575758	0.5	0.583333	0.714286	0.916667	0.371512	0.942685	0.27381	0.562604	0.541667	0.815476	0.584626	0.786986
732	0.0714286	0.333333	0.461538	0.45098	0.285714	0.444444	0.714286	0.888889	0.45763	0.928769	0.202381	0.456259	0.365079	0.801587	0.535284	0.786948
18	0.444444	0.444444	0.542484	0.581699	0.555556	0.444444	1	1	0.392066	0.926068	0.444444	0.562092	0.5	1	0.637445	0.786665
430	0.428571	0	0.538462	0.644444	0.642857	0.3	0.857143	0.7	0.262143	0.977354	0.214286	0.591453	0.471429	0.778571	0.549206	0.78604
79	0.608696	0.55	0.604743	0.689474	0.478261	0.5	0.956522	0.95	0.506889	0.884261	0.579348	0.647108	0.48913	0.953261	0.676666	0.785638
207	0.25	0.0666667	0.616667	0.580952	0.25	0.2	0.8125	0.666667	0.493455	0.923921	0.158333	0.59881	0.225	0.739583	0.523184	0.78557
710	0.266667	0.142857	0.504762	0.505495	0.4	0.214286	1	0.714286	0.454874	0.928894	0.204762	0.505128	0.307143	0.857143	0.542991	0.785448
96	0.230769	0.333333	0.525641	0.503268	0.153846	0.5	0.846154	0.944444	0.313469	0.961463	0.282051	0.514454	0.326923	0.895299	0.548943	0.785203
174	0.291667	0.272727	0.351449	0.337662	0.375	0.363636	0.875	0.818182	0.68102	0.859538	0.282197	0.344556	0.369318	0.846591	0.56387	0.785163
141	0.25	0.25	0.336842	0.463158	0.4	0.4	0.8	0.95	0.446722	0.924732	0.25	0.4	0.4	0.875	0.549409	0.784899
506	0.294118	0	0.463235	0.418182	0.411765	0.181818	0.882353	0.727273	0.489551	0.922618	0.147059	0.440709	0.296791	0.804813	0.516923	0.78471
839	0.263158	0.347826	0.561404	0.438735	0.263158	0.391304	0.736842	0.956522	0.509875	0.905294	0.305492	0.500069	0.327231	0.846682	0.565774	0.784659
343	0.1875	0.375	0.558333	0.591667	0.3125	0.4375	0.8125	0.9375	0.275347	0.969879	0.28125	0.575	0.375	0.875	0.558579	0.784644
828	0.111111	0.333333	0.575163	0.519048	0.444444	0.52381	0.944444	0.904762	0.523481	0.902901	0.222222	0.547106	0.484127	0.924603	0.60074	0.784608
99	0.454545	0.526316	0.554113	0.631579	0.363636	0.473684	0.954545	1	0.47738	0.898833	0.490431	0.592846	0.41866	0.977273	0.64257	0.784519
66	0.473684	0.571429	0.555556	0.604762	0.368421	0.47619	0.894737	1	0.388678	0.920065	0.522556	0.580159	0.422306	0.947368	0.630189	0.783957
281	0.263158	0.2	0.327485	0.421053	0.315789	0.6	0.789474	0.95	0.530141	0.90005	0.231579	0.374269	0.457895	0.869737	0.560612	0.783802
418	0.25	0.230769	0.466667	0.628205	0.5625	0.230769	0.875	0.769231	0.352853	0.949687	0.240385	0.547436	0.396635	0.822115	0.551518	0.783794
108	0.142857	0.333333	0.604762	0.54902	0.47619	0.444444	0.857143	0.944444	0.393329	0.936992	0.238095	0.576891	0.460317	0.900794	0.584403	0.783781
368	0.4	0.363636	0.561905	0.497835	0.4	0.363636	0.933333	0.772727	0.510736	0.897118	0.381818	0.52987	0.381818	0.85303	0.592398	0.78377
776	0.5	0.333333	0.651515	0.742424	0.583333	0.25	0.916667	0.75	0.346997	0.938599	0.416667	0.69697	0.416667	0.833333	0.608205	0.783743
779	0.25	0.352941	0.621212	0.455882	0.0833333	0.352941	0.75	0.941176	0.423413	0.930517	0.301471	0.538547	0.218137	0.845588	0.542946	0.783396
83	0.214286	0.0909091	0.428571	0.509091	0.5	0.181818	0.857143	0.909091	0.34694	0.958004	0.152597	0.468831	0.340909	0.883117	0.525066	0.783179
325	0.368421	0.411765	0.491228	0.507353	0.473684	0.411765	0.894737	0.941176	0.318177	0.946828	0.390093	0.499291	0.442724	0.917957	0.585845	0.783179
211	0.411765	0.380952	0.514706	0.490476	0.470588	0.380952	0.882353	0.904762	0.388391	0.927123	0.396359	0.502591	0.42577	0.893557	0.588965	0.782811
543	0.4	0.428571	0.573684	0.495238	0.4	0.428571	0.9	0.904762	0.538007	0.88517	0.414286	0.534461	0.414286	0.902381	0.614765	0.782776
932	0.105263	0.37037	0.473684	0.424501	0.315789	0.481481	0.736842	0.962963	0.580032	0.885344	0.237817	0.449093	0.398635	0.849903	0.566804	0.782171
138	0.5	0.3125	0.591667	0.558333	0.5	0.5	1	0.9375	0.250947	0.961145	0.40625	0.575	0.5	0.96875	0.610349	0.782138
237	0.470588	0.333333	0.536765	0.601307	0.352941	0.277778	0.941176	0.833333	0.360547	0.936404	0.401961	0.569036	0.315359	0.887255	0.578427	0.782089
135	0.533333	0.529412	0.666667	0.602941	0.6	0.529412	1	0.941176	0.287346	0.940304	0.531373	0.634804	0.564706	0.970588	0.654853	0.781754
930	0.4	0.222222	0.644444	0.694444	0.7	0.222222	1	0.888889	0.28815	0.957988	0.311111	0.669444	0.461111	0.944444	0.605375	0.781739
26	0.294118	0.407407	0.514706	0.467236	0.352941	0.37037	0.941176	0.888889	0.780514	0.822941	0.350763	0.490971	0.361656	0.915033	0.620313	0.781621
627	0.4	0.3125	0.495238	0.6	0.6	0.3125	0.933333	0.875	0.360432	0.93494	0.35625	0.547619	0.45625	0.904167	0.593276	0.78153
455	0.176471	0.25	0.477941	0.45	0.235294	0.3125	0.705882	0.9375	0.320301	0.960492	0.213235	0.463971	0.273897	0.821691	0.508931	0.781359
603	0.222222	0.388889	0.568627	0.522876	0.333333	0.5	0.888889	0.888889	0.354978	0.940746	0.305556	0.545752	0.416667	0.888889	0.575431	0.781351
359	0.3125	0.285714	0.516667	0.406593	0.1875	0.428571	0.875	0.857143	0.400276	0.930629	0.299107	0.46163	0.308036	0.866071	0.544292	0.780531
573	0.125	0.133333	0.55	0.561905	0.3125	0.2	0.75	0.6	0.376794	0.949627	0.129167	0.555952	0.25625	0.675	0.490465	0.78017
819	0.25	0.368421	0.447368	0.467836	0.4	0.421053	0.85	0.947368	0.590022	0.874627	0.309211	0.457602	0.410526	0.898684	0.590112	0.780153
21	0.545455	0.6	0.606061	0.57	0.454545	0.4	0.909091	0.92	0.515329	0.876501	0.572727	0.58803	0.427273	0.914545	0.649068	0.780093
382	0.388889	0.266667	0.542484	0.571429	0.444444	0.466667	1	0.666667	0.413136	0.920308	0.327778	0.556956	0.455556	0.833333	0.584511	0.779952
192	0.0588235	0.434783	0.485294	0.434783	0.294118	0.434783	0.705882	0.826087	0.571133	0.884776	0.246803	0.460038	0.36445	0.765985	0.548864	0.779742
227	0.47619	0.428571	0.514286	0.495238	0.47619	0.333333	0.952381	0.952381	0.331324	0.935154	0.452381	0.504762	0.404762	0.952381	0.596794	0.779642
541	0.105263	0.35	0.461988	0.521053	0.210526	0.4	0.578947	0.9	0.388678	0.937504	0.227632	0.49152	0.305263	0.739474	0.515012	0.7796
584	0.272727	0.214286	0.527273	0.505495	0.545455	0.285714	1	0.857143	0.36026	0.940689	0.243506	0.516384	0.415584	0.928571	0.567499	0.779242
420	0.4375	0.2	0.575	0.547368	0.5	0.4	0.9375	0.8	0.436043	0.913804	0.31875	0.561184	0.45	0.86875	0.591422	0.779223
760	0.352941	0.25	0.529412	0.439394	0.176471	0.416667	0.764706	0.666667	0.442646	0.916941	0.301471	0.484403	0.296569	0.715686	0.526286	0.778901
890	0.571429	0.416667	0.725275	0.712121	0.5	0.5	0.928571	1	0.22471	0.957827	0.494048	0.718698	0.5	0.964286	0.643261	0.778858
71	0.461538	0.533333	0.538462	0.561905	0.538462	0.533333	1	0.933333	0.188483	0.966484	0.497436	0.550183	0.535897	0.966667	0.617525	0.778819
705	0.166667	0.388889	0.601307	0.509804	0.388889	0.388889	0.888889	0.944444	0.394764	0.928836	0.277778	0.555556	0.388889	0.916667	0.577081	0.77867
150	0.388889	0.214286	0.45098	0.494505	0.444444	0.285714	0.777778	0.857143	0.31921	0.948453	0.301587	0.472743	0.365079	0.81746	0.537422	0.778594
159	0.4	0.473684	0.510526	0.573099	0.35	0.526316	0.9	1	0.39264	0.916559	0.436842	0.541813	0.438158	0.95	0.612669	0.778221
344	0.166667	0.15	0.359477	0.421053	0.333333	0.4	0.833333	0.75	0.647032	0.867807	0.158333	0.390265	0.366667	0.791667	0.536962	0.778156
555	0.0526316	0.478261	0.432749	0.486166	0.157895	0.391304	0.631579	0.956522	0.491388	0.905148	0.265446	0.459457	0.2746	0.79405	0.531682	0.7778
502	0.25	0.4	0.575	0.552381	0.1875	0.333333	0.8125	0.933333	0.250775	0.967318	0.325	0.56369	0.260417	0.872917	0.540019	0.777755
582	0.5	0.111111	0.5	0.638889	0.583333	0.222222	0.916667	0.888889	0.342117	0.939665	0.305556	0.569444	0.402778	0.902778	0.577056	0.777713
525	0.35	0.2	0.552632	0.542105	0.45	0.25	0.95	0.75	0.447066	0.914014	0.275	0.547368	0.35	0.85	0.563908	0.777394
479	0.5	0.470588	0.7	0.705882	0.35	0.411765	0.95	0.941176	0.259157	0.950139	0.485294	0.702941	0.380882	0.945588	0.620667	0.777315
645	0	0.133333	0.591667	0.447619	0.4375	0.266667	0.875	0.8	0.321219	0.962256	0.0666667	0.519643	0.352083	0.8375	0.509895	0.777066
445	0.384615	0.375	0.564103	0.641667	0.615385	0.375	1	0.9375	0.258755	0.953889	0.379808	0.602885	0.495192	0.96875	0.60988	0.776984
901	0	0.384615	0.590476	0.538462	0.2	0.615385	0.666667	0.923077	0.277759	0.96362	0.192308	0.564469	0.407692	0.794872	0.533453	0.776764
146	0.266667	0.307692	0.47619	0.474359	0.4	0.230769	0.866667	0.923077	0.25376	0.966133	0.287179	0.475275	0.315385	0.894872	0.532101	0.776696
636	0.25	0.0833333	0.590909	0.621212	0.166667	0.25	0.75	0.666667	0.228844	0.983595	0.166667	0.606061	0.208333	0.708333	0.483639	0.776293
453	0.16	0.0833333	0.473333	0.398551	0.4	0.25	0.72	0.708333	0.799633	0.826906	0.121667	0.435942	0.325	0.714167	0.537219	0.776151
498	0.52381	0.541667	0.566667	0.547101	0.380952	0.375	0.952381	0.958333	0.430015	0.898521	0.532738	0.556884	0.377976	0.955357	0.625249	0.776119
102	0	0.434783	0.409357	0.411067	0.263158	0.347826	0.684211	0.826087	0.575726	0.882179	0.217391	0.410212	0.305492	0.755149	0.524358	0.776115
228	0.0588235	0.56	0.566176	0.573333	0.235294	0.44	0.705882	0.96	0.592089	0.870498	0.309412	0.569755	0.337647	0.832941	0.58539	0.776105
313	0.214286	0.3125	0.703297	0.516667	0.357143	0.4375	0.928571	0.875	0.27219	0.959174	0.263393	0.609982	0.397321	0.901786	0.567307	0.775751
797	0	0.526316	0.602564	0.526316	0.384615	0.473684	0.692308	0.894737	0.245493	0.965459	0.263158	0.56444	0.42915	0.793522	0.543537	0.775625
663	0	0.421053	0.610294	0.532164	0.352941	0.315789	0.941176	0.894737	0.305489	0.955192	0.210526	0.571229	0.334365	0.917957	0.549126	0.775601
512	0.5	0.444444	0.575758	0.594771	0.363636	0.277778	0.954545	0.944444	0.412734	0.908025	0.472222	0.585264	0.320707	0.949495	0.608075	0.77543
495	0.3	0.380952	0.436842	0.380952	0.45	0.285714	0.85	0.904762	0.473418	0.898752	0.340476	0.408897	0.367857	0.877381	0.56113	0.775153
312	0.3	0.473684	0.594737	0.573099	0.3	0.368421	0.85	0.947368	0.463831	0.899033	0.386842	0.583918	0.334211	0.898684	0.59442	0.775087
291	0.0555556	0.518519	0.522876	0.538462	0.222222	0.407407	0.722222	0.888889	0.590481	0.871494	0.287037	0.530669	0.314815	0.805556	0.566675	0.774935
924	0.333333	0.125	0.560606	0.428571	0.416667	0.375	1	0.875	0.255138	0.964875	0.229167	0.494589	0.395833	0.9375	0.546184	0.774761
531	0.05	0.434783	0.473684	0.486166	0.35	0.391304	0.85	0.869565	0.5519	0.883333	0.242391	0.479925	0.370652	0.859783	0.564664	0.774746
381	0.133333	0.1875	0.352381	0.391667	0.466667	0.3125	0.8	0.875	0.442129	0.918219	0.160417	0.372024	0.389583	0.8375	0.519979	0.774538
149	0.333333	0.166667	0.533333	0.590909	0.533333	0.0833333	0.933333	0.666667	0.268458	0.961791	0.25	0.562121	0.308333	0.8	0.525117	0.774466
637	0.421053	0.363636	0.573099	0.515152	0.263158	0.454545	0.894737	0.909091	0.395797	0.91503	0.392344	0.544125	0.358852	0.901914	0.584677	0.773926
25	0.47619	0.333333	0.504762	0.496732	0.380952	0.333333	0.857143	0.888889	0.543231	0.873708	0.404762	0.500747	0.357143	0.873016	0.592101	0.773834
56	0.333333	0.0769231	0.571429	0.705128	0.4	0.230769	0.933333	0.692308	0.282524	0.959764	0.205128	0.638278	0.315385	0.812821	0.53565	0.773696
649	0.25	0.142857	0.516667	0.549451	0.25	0.571429	0.8125	0.928571	0.471926	0.905096	0.196429	0.533059	0.410714	0.870536	0.564626	0.773141
29	0.3125	0.565217	0.575	0.438735	0.3125	0.434783	0.9375	0.826087	0.506545	0.879946	0.438859	0.506868	0.373641	0.881793	0.597942	0.773085
674	0.642857	0.266667	0.648352	0.666667	0.5	0.333333	0.928571	0.933333	0.295614	0.935372	0.454762	0.657509	0.416667	0.930952	0.615146	0.773016
175	0.111111	0.473684	0.542484	0.532164	0.277778	0.526316	0.777778	0.947368	0.360432	0.929012	0.292398	0.537324	0.402047	0.862573	0.563964	0.772926
450	0.142857	0.214286	0.527473	0.461538	0.285714	0.571429	0.785714	0.928571	0.349983	0.938906	0.178571	0.494505	0.428571	0.857143	0.54128	0.772898
500	0.352941	0.428571	0.595588	0.516484	0.294118	0.428571	0.882353	0.928571	0.278964	0.945619	0.390756	0.556036	0.361345	0.905462	0.57303	0.772859
492	0.434783	0.35	0.462451	0.457895	0.391304	0.25	0.869565	0.85	0.515214	0.881855	0.392391	0.460173	0.320652	0.859783	0.571678	0.77283
726	0.25	0.307692	0.607143	0.564103	0.625	0.307692	0.875	0.769231	0.248421	0.958663	0.278846	0.585623	0.466346	0.822115	0.560002	0.772778
123	0	0.470588	0.593407	0.602941	0.357143	0.411765	0.642857	0.941176	0.199793	0.977205	0.235294	0.598174	0.384454	0.792017	0.531156	0.772772
248	0.421053	0.416667	0.555556	0.606061	0.368421	0.583333	0.894737	1	0.162935	0.972129	0.41886	0.580808	0.475877	0.947368	0.592996	0.772702
638	0.533333	0	0.580952	0.563636	0.466667	0.272727	0.733333	0.636364	0.271845	0.955397	0.266667	0.572294	0.369697	0.684848	0.520125	0.772536
877	0.304348	0.291667	0.347826	0.347826	0.391304	0.375	0.869565	0.833333	0.845103	0.79582	0.298007	0.347826	0.383152	0.851449	0.586893	0.772533
708	0.0714286	0.25	0.505495	0.5	0.142857	0.5	0.714286	0.916667	0.250029	0.969929	0.160714	0.502747	0.321429	0.815476	0.503387	0.772518
290	0.0714286	0.625	0.582418	0.65	0.428571	0.5625	0.857143	0.9375	0.364565	0.920826	0.348214	0.616209	0.495536	0.897321	0.607112	0.772438
81	0.375	0.3125	0.508333	0.458333	0.25	0.5625	0.9375	0.875	0.411126	0.910668	0.34375	0.483333	0.40625	0.90625	0.576896	0.772325
100	0.466667	0.55	0.552381	0.621053	0.4	0.45	0.866667	1	0.201688	0.956098	0.508333	0.586717	0.425	0.933333	0.601862	0.772206
65	0.153846	0.307692	0.628205	0.628205	0.0769231	0.384615	0.846154	0.923077	0.230279	0.972404	0.230769	0.628205	0.230769	0.884615	0.529507	0.772065
353	0	0.571429	0.529412	0.5	0.176471	0.380952	0.764706	0.904762	0.489149	0.896223	0.285714	0.514706	0.278711	0.834734	0.549873	0.771932
871	0.0833333	0.153846	0.378788	0.320513	0.333333	0.384615	0.833333	0.846154	0.230738	0.976251	0.11859	0.34965	0.358974	0.839744	0.478991	0.77192
168	0.458333	0.478261	0.463768	0.521739	0.291667	0.434783	0.916667	0.913043	0.620622	0.845042	0.468297	0.492754	0.363225	0.914855	0.617466	0.771684
403	0.533333	0.4375	0.67619	0.6	0.466667	0.4375	1	1	0.178264	0.962499	0.485417	0.638095	0.452083	1	0.619393	0.771589
147	0.294118	0.428571	0.522059	0.42381	0.411765	0.285714	0.941176	0.952381	0.276783	0.946253	0.361345	0.472934	0.348739	0.946779	0.558805	0.771163
41	0.125	0.413793	0.481884	0.46798	0.333333	0.37931	0.708333	0.965517	0.636066	0.853646	0.269397	0.474932	0.356322	0.836925	0.571215	0.770971
10	0.47619	0.40625	0.471429	0.399194	0.333333	0.375	0.904762	0.90625	0.755425	0.809097	0.44122	0.435311	0.354167	0.905506	0.616788	0.77087
992	0.214286	0.4375	0.604396	0.583333	0.285714	0.4375	0.928571	1	0.365828	0.923468	0.325893	0.593864	0.361607	0.964286	0.589158	0.770824
695	0.5	0.47619	0.59058	0.580952	0.375	0.333333	0.958333	0.952381	0.439947	0.891359	0.488095	0.585766	0.354167	0.955357	0.619115	0.77017
440	0.538462	0.3	0.628205	0.644444	0.384615	0.2	0.923077	0.9	0.178666	0.969291	0.419231	0.636325	0.292308	0.911538	0.567893	0.770123
195	0.375	0.285714	0.5	0.626374	0.5625	0.285714	1	0.857143	0.220921	0.960018	0.330357	0.563187	0.424107	0.928571	0.571194	0.769997
202	0.1875	0.176471	0.508333	0.441176	0.3125	0.411765	0.8125	0.823529	0.54082	0.883698	0.181985	0.474755	0.362132	0.818015	0.543568	0.769605
48	0.294118	0.285714	0.551471	0.505495	0.235294	0.5	0.764706	0.928571	0.349294	0.928622	0.289916	0.528483	0.367647	0.846639	0.551767	0.769602
206	0.583333	0.545455	0.69697	0.672727	0.416667	0.454545	0.916667	0.909091	0.118843	0.970987	0.564394	0.684848	0.435606	0.912879	0.614593	0.769521
319	0.470588	0.368421	0.5	0.473684	0.470588	0.263158	0.941176	0.842105	0.427776	0.898137	0.419505	0.486842	0.366873	0.891641	0.581796	0.769508
521	0.277778	0.375	0.529412	0.5	0.222222	0.5625	0.833333	0.8125	0.44942	0.897821	0.326389	0.514706	0.392361	0.822917	0.567269	0.76946
12	0	0.421053	0.561905	0.602339	0.266667	0.473684	0.6	0.947368	0.359858	0.930428	0.210526	0.582122	0.370175	0.773684	0.537799	0.769114
315	0.25	0.5	0.525	0.496732	0.5	0.333333	0.875	0.944444	0.442416	0.895124	0.375	0.510866	0.416667	0.909722	0.591632	0.769007
694	0.0833333	0.466667	0.666667	0.485714	0.416667	0.6	0.916667	0.8	0.322368	0.932176	0.275	0.57619	0.508333	0.858333	0.578733	0.768878
777	0.222222	0.0625	0.503268	0.5	0.444444	0.1875	0.833333	0.6875	0.443105	0.913238	0.142361	0.501634	0.315972	0.760417	0.512788	0.768722
947	0.285714	0.0454545	0.409524	0.329004	0.380952	0.272727	0.952381	0.772727	0.499368	0.895814	0.165584	0.369264	0.32684	0.862554	0.519904	0.768634
735	0.307692	0.384615	0.602564	0.435897	0.153846	0.692308	0.923077	0.923077	0.341314	0.92382	0.346154	0.519231	0.423077	0.923077	0.579445	0.768421
922	0.384615	0.5	0.474359	0.538462	0.461538	0.428571	0.846154	0.928571	0.227236	0.947765	0.442308	0.50641	0.445055	0.887363	0.576023	0.768332
482	0.4375	0.25	0.45	0.545455	0.3125	0.416667	0.9375	1	0.30813	0.934401	0.34375	0.497727	0.364583	0.96875	0.569557	0.768218
114	0.470588	0.368421	0.595588	0.549708	0.352941	0.578947	0.882353	0.947368	0.424503	0.894289	0.419505	0.572648	0.465944	0.914861	0.615292	0.768026
998	0.153846	0.291667	0.458462	0.438406	0.384615	0.416667	0.807692	0.958333	0.858709	0.790467	0.222756	0.448434	0.400641	0.883013	0.60067	0.767933
923	0.375	0.25	0.464286	0.535714	0.25	0.125	0.75	0.875	0.352451	0.928357	0.3125	0.5	0.1875	0.8125	0.515551	0.767566
523	0.5	0.416667	0.647059	0.560606	0.222222	0.5	0.833333	0.833333	0.426915	0.893141	0.458333	0.603832	0.361111	0.833333	0.596111	0.767515
977	0.0526316	0.307692	0.497076	0.5	0.263158	0.230769	0.736842	0.923077	0.518831	0.889989	0.180162	0.498538	0.246964	0.82996	0.527407	0.767406
820	0.461538	0.2	0.564103	0.577778	0.384615	0.3	0.923077	0.9	0.252153	0.949844	0.330769	0.57094	0.342308	0.911538	0.559592	0.767201
471	0.3125	0.470588	0.608333	0.595588	0.3125	0.588235	0.8125	0.941176	0.29613	0.930525	0.391544	0.601961	0.450368	0.876838	0.591228	0.767094
35	0.55	0.470588	0.584211	0.639706	0.4	0.470588	0.95	0.941176	0.372546	0.90186	0.510294	0.611958	0.435294	0.945588	0.62959	0.767088
987	0.277778	0.277778	0.51634	0.535948	0.388889	0.444444	0.888889	0.888889	0.530199	0.875084	0.277778	0.526144	0.416667	0.888889	0.585793	0.767073
422	0.357143	0.375	0.527473	0.55	0.285714	0.4375	0.785714	0.9375	0.181536	0.966045	0.366071	0.538736	0.361607	0.861607	0.545934	0.767055
176	0.45	0.45	0.636842	0.615789	0.4	0.45	0.95	0.95	0.372718	0.906171	0.45	0.626316	0.425	0.95	0.621701	0.767048
465	0.5	0.391304	0.42029	0.486166	0.291667	0.434783	0.958333	0.956522	0.46096	0.883888	0.445652	0.453228	0.363225	0.957428	0.594063	0.766977
198	0.0833333	0.368421	0.394928	0.54386	0.25	0.473684	0.708333	0.947368	0.555632	0.87289	0.225877	0.469394	0.361842	0.827851	0.552248	0.766867
305	0.3	0.294118	0.457895	0.625	0.45	0.352941	0.9	0.941176	0.398381	0.909736	0.297059	0.541447	0.401471	0.920588	0.578114	0.766666
345	0.416667	0.588235	0.681818	0.595588	0.333333	0.470588	0.916667	0.882353	0.160638	0.960733	0.502451	0.638703	0.401961	0.89951	0.593999	0.766624
34	0.45	0.285714	0.563158	0.504762	0.3	0.47619	0.9	0.904762	0.533356	0.86803	0.367857	0.53396	0.388095	0.902381	0.598947	0.766488
942	0.285714	0	0.582418	0.52381	0.214286	0.2	0.857143	0.733333	0.274888	0.958986	0.142857	0.553114	0.207143	0.795238	0.488704	0.766323
593	0.416667	0.333333	0.545455	0.52381	0.333333	0.6	0.833333	0.8	0.309852	0.926328	0.375	0.534632	0.466667	0.816667	0.571524	0.766273
657	0.583333	0.454545	0.757576	0.818182	0.583333	0.545455	1	1	0.0978872	0.971845	0.518939	0.787879	0.564394	1	0.656824	0.766259
585	0.4	0	0.657143	0.604396	0.133333	0.285714	0.8	0.714286	0.236709	0.965352	0.2	0.630769	0.209524	0.757143	0.499916	0.766239
101	0.434783	0.380952	0.545455	0.585714	0.434783	0.428571	0.956522	0.952381	0.368412	0.90884	0.407867	0.565584	0.431677	0.954451	0.606139	0.766163
317	0.315789	0.4	0.491228	0.452632	0.421053	0.25	0.947368	0.95	0.3811	0.911141	0.357895	0.47193	0.335526	0.948684	0.567713	0.765958
129	0.142857	0.285714	0.373626	0.461538	0.428571	0.285714	0.785714	0.857143	0.468538	0.896343	0.214286	0.417582	0.357143	0.821429	0.52922	0.765895
166	0.307692	0.35	0.512821	0.557895	0.615385	0.4	0.923077	0.85	0.489436	0.878632	0.328846	0.535358	0.507692	0.886538	0.604417	0.765885
870	0.3	0.47619	0.494737	0.466667	0.4	0.238095	0.9	0.809524	0.545642	0.864296	0.388095	0.480702	0.319048	0.854762	0.575424	0.76585
255	0.7	0.5	0.777778	0.666667	0.6	0.5	0.9	1	0.135951	0.955531	0.6	0.722222	0.55	0.95	0.652284	0.765728
799	0.352941	0.0588235	0.455882	0.536765	0.470588	0.529412	0.882353	0.941176	0.480021	0.889563	0.205882	0.496324	0.5	0.911765	0.580592	0.765679
805	0.153846	0.266667	0.474359	0.485714	0.307692	0.4	0.769231	0.933333	0.291365	0.944728	0.210256	0.480037	0.353846	0.851282	0.521919	0.765514
553	0.125	0.5	0.641667	0.555556	0.4375	0.5	0.9375	0.944444	0.287232	0.935233	0.3125	0.598611	0.46875	0.940972	0.59055	0.765166
364	0.105263	0.176471	0.438596	0.433824	0.210526	0.352941	0.631579	0.941176	0.461132	0.904427	0.140867	0.43621	0.281734	0.786378	0.501791	0.765136
983	0.166667	0.375	0.681818	0.607143	0.5	0.75	0.833333	1	0.161844	0.968031	0.270833	0.644481	0.625	0.916667	0.597809	0.765073
608	0	0.6	0.590909	0.628571	0.25	0.466667	0.75	1	0.179699	0.9684	0.3	0.60974	0.358333	0.875	0.548529	0.765039
44	0.375	0.35	0.481884	0.521053	0.291667	0.55	0.833333	0.9	0.562407	0.857405	0.3625	0.501468	0.420833	0.866667	0.595213	0.764928
288	0.3125	0.4375	0.433333	0.441667	0.4375	0.375	0.8125	0.875	0.573946	0.853638	0.375	0.4375	0.40625	0.84375	0.581681	0.76482
825	0.461538	0.416667	0.641026	0.590909	0.461538	0.583333	0.923077	1	0.14996	0.961904	0.439103	0.615967	0.522436	0.961538	0.608485	0.764585
915	0.0714286	0.409091	0.527473	0.47619	0.428571	0.454545	0.857143	0.954545	0.269434	0.944972	0.24026	0.501832	0.441558	0.905844	0.55065	0.764561
834	0.421053	0.111111	0.51462	0.54902	0.315789	0.222222	0.842105	0.777778	0.331726	0.930559	0.266082	0.53182	0.269006	0.809942	0.523189	0.764337
816	0.285714	0.5	0.637363	0.708333	0.5	0.375	0.714286	0.9375	0.346251	0.913252	0.392857	0.672848	0.4375	0.825893	0.5981	0.764317
120	0.285714	0.375	0.527473	0.616667	0.214286	0.4375	0.785714	0.9375	0.245321	0.948034	0.330357	0.57207	0.325893	0.861607	0.547214	0.764165
367	0.166667	0.357143	0.363636	0.461538	0.333333	0.5	0.75	0.928571	0.318521	0.930134	0.261905	0.412587	0.416667	0.839286	0.52985	0.764131
458	0.0588235	0.357143	0.602941	0.472527	0.411765	0.285714	0.941176	0.928571	0.32231	0.934521	0.207983	0.537734	0.348739	0.934874	0.547694	0.764036
475	0.294118	0.105263	0.463235	0.450292	0.411765	0.315789	0.941176	0.736842	0.383396	0.917824	0.19969	0.456764	0.363777	0.839009	0.526743	0.763951
728	0.375	0.142857	0.558333	0.504762	0.4375	0.238095	0.9375	0.666667	0.399529	0.909883	0.258929	0.531548	0.337798	0.802083	0.539962	0.763823
981	0.352941	0.473684	0.477941	0.590643	0.235294	0.473684	0.941176	1	0.313986	0.922217	0.413313	0.534292	0.354489	0.970588	0.584814	0.763771
173	0.0625	0.473684	0.575	0.608187	0.3125	0.473684	0.6875	1	0.266965	0.943932	0.268092	0.591594	0.393092	0.84375	0.551238	0.76373
284	0	0.526316	0.43956	0.48538	0.214286	0.421053	0.714286	0.842105	0.36979	0.918104	0.263158	0.46247	0.317669	0.778195	0.518231	0.763685
399	0.272727	0.111111	0.418182	0.416667	0.454545	0.111111	0.909091	0.666667	0.218395	0.965409	0.191919	0.417424	0.282828	0.787879	0.477309	0.76368
595	0.1875	0.5	0.658333	0.659341	0.1875	0.428571	0.8125	1	0.212654	0.955601	0.34375	0.658837	0.308036	0.90625	0.564188	0.763467
358	0.25	0.444444	0.606061	0.562092	0.25	0.333333	0.833333	0.944444	0.315708	0.927516	0.347222	0.584076	0.291667	0.888889	0.55918	0.763423
569	0.117647	0.380952	0.544118	0.509524	0.352941	0.52381	0.647059	0.904762	0.355667	0.919239	0.2493	0.526821	0.438375	0.77591	0.544219	0.76341
739	0.538462	0.214286	0.487179	0.516484	0.307692	0.357143	1	0.857143	0.193306	0.957718	0.376374	0.501832	0.332418	0.928571	0.54837	0.763262
473	0.533333	0.214286	0.542857	0.571429	0.333333	0.214286	0.733333	0.928571	0.230049	0.949402	0.37381	0.557143	0.27381	0.830952	0.535861	0.76324
605	0.578947	0.47619	0.578947	0.485714	0.368421	0.285714	0.947368	0.952381	0.417499	0.885848	0.527569	0.532331	0.327068	0.949875	0.606698	0.763089
414	0.285714	0.285714	0.505495	0.442857	0.357143	0.285714	0.928571	0.904762	0.43145	0.898354	0.285714	0.474176	0.321429	0.916667	0.554632	0.762802
110	0.368421	0.294118	0.555556	0.5	0.315789	0.470588	0.842105	0.882353	0.326616	0.921857	0.331269	0.527778	0.393189	0.862229	0.56049	0.762706
783	0.583333	0.307692	0.681818	0.628205	0.5	0.307692	0.833333	0.846154	0.223619	0.941678	0.445513	0.655012	0.403846	0.839744	0.584902	0.762501
371	0.153846	0.384615	0.576923	0.525641	0.461538	0.615385	0.923077	1	0.187794	0.959834	0.269231	0.551282	0.538462	0.961538	0.578023	0.762468
916	0.105263	0.478261	0.48538	0.501976	0.263158	0.391304	0.631579	0.913043	0.548169	0.865336	0.291762	0.493678	0.327231	0.772311	0.549748	0.762462
626	0.470588	0.266667	0.588235	0.590476	0.470588	0.2	0.941176	0.866667	0.374383	0.907387	0.368627	0.589356	0.335294	0.903922	0.579828	0.762406
311	0.277778	0.277778	0.48366	0.490196	0.444444	0.333333	0.944444	0.888889	0.291825	0.934413	0.277778	0.486928	0.388889	0.916667	0.549417	0.762153
643	0.444444	0.363636	0.421652	0.454545	0.296296	0.409091	0.925926	0.954545	0.707774	0.812773	0.40404	0.438099	0.352694	0.940236	0.609269	0.762135
856	0.333333	0.5	0.503268	0.6	0.555556	0.3125	0.888889	0.875	0.392812	0.895861	0.416667	0.551634	0.434028	0.881944	0.595491	0.762055
666	0.5	0.411765	0.552632	0.580882	0.35	0.470588	0.9	0.941176	0.245378	0.934052	0.455882	0.566757	0.410294	0.920588	0.588825	0.761934
438	0.428571	0.4	0.547619	0.468421	0.428571	0.35	0.952381	0.95	0.200138	0.949698	0.414286	0.50802	0.389286	0.95119	0.56877	0.761807
383	0.421053	0.4	0.473684	0.447368	0.368421	0.25	0.842105	0.95	0.49845	0.86969	0.410526	0.460526	0.309211	0.896053	0.574076	0.761274
459	0.111111	0.444444	0.503268	0.48433	0.333333	0.481481	0.722222	0.962963	0.470548	0.883116	0.277778	0.493799	0.407407	0.842593	0.56254	0.760821
240	0.2	0.45	0.626316	0.594737	0.55	0.5	0.95	0.95	0.47204	0.876082	0.325	0.610526	0.525	0.95	0.626442	0.760698
470	0.25	0.375	0.591667	0.616667	0.1875	0.375	0.8125	0.9375	0.279424	0.936085	0.3125	0.604167	0.28125	0.875	0.548071	0.760477
225	0.444444	0.357143	0.470588	0.395604	0.333333	0.285714	0.833333	0.785714	0.258526	0.934941	0.400794	0.433096	0.309524	0.809524	0.524401	0.760442
722	0.318182	0.32	0.437229	0.4	0.363636	0.32	0.954545	0.88	0.622689	0.839816	0.319091	0.418615	0.341818	0.917273	0.57655	0.760394
134	0.5	0.421053	0.533333	0.549708	0.625	0.473684	0.9375	0.947368	0.335113	0.903161	0.460526	0.54152	0.549342	0.942434	0.622016	0.760344
513	0.25	0.4375	0.484848	0.5	0.5	0.125	0.916667	0.6875	0.391032	0.902285	0.34375	0.492424	0.3125	0.802083	0.540679	0.760312
925	0.352941	0.411765	0.558824	0.566176	0.235294	0.411765	0.823529	0.941176	0.27351	0.931238	0.382353	0.5625	0.323529	0.882353	0.559247	0.760094
677	0.285714	0.4	0.626374	0.504762	0.285714	0.533333	0.857143	1	0.353715	0.908765	0.342857	0.565568	0.409524	0.928571	0.584833	0.759475
900	0.294118	0.357143	0.404412	0.472527	0.352941	0.357143	0.882353	0.857143	0.165691	0.962893	0.32563	0.43847	0.355042	0.869748	0.519579	0.759433
749	0.533333	0.25	0.628571	0.636364	0.4	0.333333	0.933333	0.916667	0.239465	0.937772	0.391667	0.632468	0.366667	0.925	0.582173	0.759383
831	0.538462	0.416667	0.5	0.590909	0.307692	0.5	0.769231	0.916667	0.151453	0.95453	0.477564	0.545455	0.403846	0.842949	0.562633	0.759052
203	0.352941	0.411765	0.602941	0.580882	0.235294	0.470588	0.823529	0.941176	0.261109	0.932372	0.382353	0.591912	0.352941	0.882353	0.567173	0.75903
752	0.5	0.357143	0.6	0.714286	0.4375	0.428571	0.9375	0.857143	0.18435	0.947828	0.428571	0.657143	0.433036	0.897321	0.591375	0.758873
303	0.466667	0	0.466667	0.545455	0.4	0.181818	0.8	0.636364	0.239408	0.949637	0.233333	0.506061	0.290909	0.718182	0.489588	0.758601
318	0.117647	0.5	0.558824	0.575163	0.176471	0.333333	0.647059	0.888889	0.415317	0.896826	0.308824	0.566993	0.254902	0.767974	0.535139	0.758286
526	0.5	0.25	0.558333	0.541667	0.4375	0.3125	0.8125	0.8125	0.41371	0.889285	0.375	0.55	0.375	0.8125	0.569249	0.75817
959	0.166667	0.3125	0.568627	0.458333	0.388889	0.25	0.777778	0.9375	0.438742	0.893206	0.239583	0.51348	0.319444	0.857639	0.543682	0.758157
696	0.210526	0.277778	0.409357	0.424837	0.368421	0.5	0.842105	0.888889	0.712367	0.814628	0.244152	0.417097	0.434211	0.865497	0.581325	0.758043
955	0.266667	0.454545	0.380952	0.458874	0.4	0.363636	0.733333	0.818182	0.491905	0.868257	0.360606	0.419913	0.381818	0.775758	0.54971	0.757875
354	0.307692	0.411765	0.525641	0.595588	0.230769	0.470588	0.846154	0.941176	0.253818	0.934304	0.359729	0.560615	0.350679	0.893665	0.558802	0.757806
769	0.35	0.272727	0.436842	0.428571	0.35	0.454545	0.85	0.863636	0.701975	0.813339	0.311364	0.432707	0.402273	0.856818	0.586413	0.757746
296	0.583333	0.352941	0.536232	0.544118	0.458333	0.352941	0.916667	0.941176	0.545068	0.845237	0.468137	0.540175	0.405637	0.928922	0.622196	0.757557
413	0.333333	0.421053	0.619048	0.497076	0.266667	0.578947	0.933333	0.947368	0.340682	0.9068	0.377193	0.558062	0.422807	0.940351	0.590982	0.757416
711	0.304348	0.473684	0.58498	0.567251	0.347826	0.473684	0.73913	0.947368	0.424905	0.8832	0.389016	0.576116	0.410755	0.843249	0.587874	0.757383
592	0.44	0.333333	0.433333	0.480952	0.36	0.380952	0.92	0.904762	0.56987	0.844674	0.386667	0.457143	0.370476	0.912381	0.590202	0.757329
886	0.470588	0.111111	0.647059	0.594771	0.470588	0.222222	1	0.666667	0.363647	0.907728	0.29085	0.620915	0.346405	0.833333	0.56048	0.756841
814	0.153846	0.0833333	0.474359	0.469697	0.230769	0.5	0.846154	0.833333	0.315995	0.93199	0.11859	0.472028	0.365385	0.839744	0.507289	0.756789
613	0.277778	0.411765	0.562092	0.566176	0.222222	0.470588	0.833333	0.941176	0.343897	0.909065	0.344771	0.564134	0.346405	0.887255	0.565921	0.756563
339	0.117647	0.333333	0.419118	0.5	0.235294	0.416667	0.705882	1	0.263291	0.93983	0.22549	0.459559	0.32598	0.852941	0.511182	0.756528
969	0.333333	0.470588	0.485714	0.5	0.266667	0.470588	0.933333	0.823529	0.290963	0.918954	0.401961	0.492857	0.368627	0.878431	0.558632	0.7565
755	0.315789	0.0833333	0.421053	0.424242	0.473684	0.416667	1	0.833333	0.478815	0.879142	0.199561	0.422648	0.445175	0.916667	0.557001	0.756418
467	0.153846	0.1875	0.653846	0.45	0.307692	0.5	0.769231	0.875	0.437938	0.893291	0.170673	0.551923	0.403846	0.822115	0.546631	0.7563
386	0.0869565	0.478261	0.498024	0.521739	0.347826	0.217391	0.695652	0.869565	0.532036	0.862885	0.282609	0.509881	0.282609	0.782609	0.542105	0.756096
863	0.25	0.363636	0.772727	0.727273	0.25	0.272727	0.833333	0.818182	0.18257	0.957441	0.306818	0.75	0.261364	0.825758	0.547325	0.756014
417	0.444444	0.411765	0.620915	0.654412	0.388889	0.352941	1	0.941176	0.352968	0.899443	0.428105	0.637663	0.370915	0.970588	0.609947	0.75601
365	0.272727	0.238095	0.398268	0.47619	0.454545	0.380952	0.954545	0.809524	0.575439	0.848996	0.255411	0.437229	0.417749	0.882035	0.569476	0.75598
407	0.571429	0	0.67033	0.709091	0.571429	0.272727	1	0.636364	0.132334	0.967786	0.285714	0.68971	0.422078	0.818182	0.552634	0.755678
59	0.133333	0.166667	0.561905	0.530303	0.333333	0.166667	0.733333	0.916667	0.198186	0.963248	0.15	0.546104	0.25	0.825	0.488756	0.755308
829	0.4	0.0952381	0.563158	0.566667	0.35	0.380952	0.9	0.904762	0.298025	0.925688	0.247619	0.564912	0.365476	0.902381	0.550684	0.755048
409	0.352941	0.45	0.536765	0.442105	0.411765	0.4	0.941176	0.95	0.339993	0.90236	0.401471	0.489435	0.405882	0.945588	0.580788	0.754913
361	0.454545	0.363636	0.636364	0.581818	0.454545	0.636364	0.909091	1	0.149788	0.949771	0.409091	0.609091	0.545455	0.954545	0.602957	0.754654
89	0.1	0.272727	0.457895	0.406926	0.25	0.5	0.6	0.909091	0.570215	0.854414	0.186364	0.432411	0.375	0.754545	0.528825	0.754584
307	0.166667	0.6	0.733333	0.777778	0.666667	0.6	1	1	0.0866919	0.965878	0.383333	0.755556	0.633333	1	0.637465	0.754262
867	0.384615	0.3125	0.512821	0.55	0.230769	0.4375	0.846154	0.9375	0.380009	0.895821	0.348558	0.53141	0.334135	0.891827	0.563627	0.754062
719	0.7	0.777778	0.866667	0.916667	0.5	0.555556	0.9	0.888889	0.0857733	0.944097	0.738889	0.891667	0.527778	0.894444	0.680441	0.753845
322	0.285714	0.214286	0.571429	0.604396	0.357143	0.285714	0.928571	0.785714	0.239293	0.941063	0.25	0.587912	0.321429	0.857143	0.532807	0.753763
962	0.230769	0.4	0.448718	0.590476	0.230769	0.466667	0.846154	0.933333	0.253531	0.93193	0.315385	0.519597	0.348718	0.889744	0.543151	0.753758
327	0.1875	0.1875	0.425	0.45	0.4375	0.375	0.75	0.6875	0.53083	0.863106	0.1875	0.4375	0.40625	0.71875	0.523989	0.753733
941	0.35	0.35	0.505263	0.542105	0.25	0.3	0.85	0.9	0.44764	0.878261	0.35	0.523684	0.275	0.875	0.558264	0.753659
324	0.592593	0.444444	0.584046	0.666667	0.37037	0.444444	0.925926	0.944444	0.583592	0.825772	0.518519	0.625356	0.407407	0.935185	0.649305	0.753606
842	0.285714	0.5	0.56044	0.591667	0.285714	0.5	0.928571	1	0.113274	0.963255	0.392857	0.576053	0.392857	0.964286	0.567097	0.753331
366	0.235294	0.375	0.477941	0.491667	0.294118	0.375	0.882353	0.75	0.355494	0.903884	0.305147	0.484804	0.334559	0.816176	0.533344	0.752883
464	0.266667	0.470588	0.52381	0.5	0.466667	0.470588	0.866667	0.823529	0.38908	0.886355	0.368627	0.511905	0.468627	0.845098	0.578282	0.752659
299	0.7	0.636364	0.866667	0.854545	0.5	0.454545	0.9	0.909091	0.0561488	0.956681	0.668182	0.860606	0.477273	0.904545	0.653906	0.752561
533	0.375	0.285714	0.508333	0.571429	0.4375	0.285714	0.9375	0.761905	0.419279	0.883396	0.330357	0.539881	0.361607	0.849702	0.564037	0.752485
336	0.454545	0.529412	0.584416	0.610294	0.409091	0.588235	0.909091	1	0.348203	0.887597	0.491979	0.597355	0.498663	0.954545	0.629724	0.752158
806	0.666667	0.5	0.651515	0.647059	0.416667	0.388889	0.916667	0.888889	0.198817	0.924603	0.583333	0.649287	0.402778	0.902778	0.610266	0.751946
788	0.133333	0.444444	0.542857	0.522876	0.466667	0.444444	0.866667	0.944444	0.284189	0.91981	0.288889	0.532866	0.455556	0.905556	0.564478	0.751855
75	0.5	0.153846	0.566667	0.730769	0.5	0.307692	0.8125	0.923077	0.261683	0.924577	0.326923	0.648718	0.403846	0.867788	0.572256	0.751701
424	0.555556	0.391304	0.42735	0.470356	0.333333	0.391304	0.925926	0.869565	0.647319	0.80979	0.47343	0.448853	0.362319	0.897746	0.606576	0.751528
693	0.0833333	0.285714	0.681818	0.527473	0.5	0.357143	0.833333	0.857143	0.27707	0.929146	0.184524	0.604645	0.428571	0.845238	0.544866	0.751488
847	0.0909091	0.4375	0.654545	0.658333	0.181818	0.4375	0.636364	1	0.187909	0.950861	0.264205	0.656439	0.309659	0.818182	0.531209	0.751114
891	0.470588	0.117647	0.602941	0.536765	0.294118	0.117647	0.823529	0.647059	0.418533	0.888255	0.294118	0.569853	0.205882	0.735294	0.518656	0.750956
314	0.333333	0.4	0.542857	0.533333	0.333333	0.466667	0.733333	0.933333	0.274716	0.917009	0.366667	0.538095	0.4	0.833333	0.55497	0.750693
310	0.461538	0.5	0.628205	0.608333	0.615385	0.4375	1	0.875	0.362097	0.8817	0.480769	0.618269	0.526442	0.9375	0.634463	0.750628
785	0.388889	0.411765	0.48366	0.522059	0.277778	0.470588	0.888889	0.941176	0.24245	0.923965	0.400327	0.502859	0.374183	0.915033	0.559803	0.750485
620	0.277778	0.333333	0.457516	0.533333	0.388889	0.4	0.888889	0.866667	0.193995	0.943165	0.305556	0.495425	0.394444	0.877778	0.53506	0.750476
747	0.411765	0.4375	0.507353	0.5	0.235294	0.625	0.882353	0.9375	0.437938	0.867094	0.424632	0.503676	0.430147	0.909926	0.595569	0.750401
384	0.214286	0.333333	0.516484	0.515152	0.357143	0.583333	0.785714	0.833333	0.374211	0.892949	0.27381	0.515818	0.470238	0.809524	0.556091	0.74979
221	0.0666667	0.4	0.571429	0.6	0.333333	0.466667	0.866667	0.933333	0.328626	0.909834	0.233333	0.585714	0.4	0.9	0.559584	0.74957
912	0.222222	0.0769231	0.5	0.512821	0.444444	0.230769	1	0.692308	0.136755	0.969512	0.149573	0.50641	0.337607	0.846154	0.491002	0.749326
780	0.533333	0.0909091	0.590476	0.690909	0.533333	0.363636	0.8	0.909091	0.176656	0.944364	0.312121	0.640693	0.448485	0.854545	0.562811	0.749292
259	0.4	0.5	0.638095	0.657895	0.533333	0.35	1	0.95	0.264095	0.9109	0.45	0.647995	0.441667	0.975	0.614943	0.749109
911	0.357143	0.473684	0.505495	0.555556	0.642857	0.578947	1	0.947368	0.184177	0.930413	0.415414	0.530525	0.610902	0.973684	0.607519	0.749026
618	0.454545	0.227273	0.580087	0.627706	0.363636	0.454545	0.863636	0.863636	0.55035	0.840618	0.340909	0.603896	0.409091	0.863636	0.601417	0.748948
691	0.8	0.625	0.911111	0.928571	0.5	0.75	0.9	1	0.0646458	0.942292	0.7125	0.919841	0.625	0.95	0.70238	0.748927
611	0.0666667	0.357143	0.571429	0.538462	0.133333	0.5	0.666667	0.928571	0.251923	0.933405	0.211905	0.554945	0.316667	0.797619	0.511077	0.748699
285	0.470588	0.181818	0.426471	0.509091	0.294118	0.272727	1	1	0.25709	0.924995	0.326203	0.467781	0.283422	1	0.543249	0.748643
387	0.285714	0.375	0.516484	0.491667	0.214286	0.4375	0.857143	0.875	0.332817	0.902541	0.330357	0.504075	0.325893	0.866071	0.543626	0.748454
478	0.375	0.473684	0.591667	0.467836	0.4375	0.315789	0.9375	0.842105	0.34183	0.89211	0.424342	0.529751	0.376645	0.889803	0.575747	0.748356
520	0.25	0.5	0.575	0.6	0.4375	0.5	0.875	0.8125	0.340854	0.893228	0.375	0.5875	0.46875	0.84375	0.584847	0.748352
993	0.307692	0.5625	0.666667	0.616667	0.230769	0.5625	0.769231	0.875	0.482719	0.852184	0.435096	0.641667	0.396635	0.822115	0.605069	0.748325
39	0.444444	0.529412	0.437908	0.485294	0.5	0.411765	0.888889	1	0.592892	0.816696	0.486928	0.461601	0.455882	0.944444	0.626407	0.74823
733	0.3	0.384615	0.777778	0.564103	0.3	0.538462	1	0.923077	0.0918016	0.964816	0.342308	0.67094	0.419231	0.961538	0.575106	0.748176
561	0.142857	0.272727	0.516484	0.636364	0.5	0.454545	0.928571	0.909091	0.215467	0.938321	0.207792	0.576424	0.477273	0.918831	0.555685	0.748003
771	0.333333	0.333333	0.414286	0.478261	0.52381	0.416667	0.904762	0.916667	0.773281	0.777085	0.333333	0.446273	0.470238	0.910714	0.618487	0.747999
297	0.363636	0.5	0.562771	0.575758	0.363636	0.409091	0.863636	0.909091	0.406706	0.872986	0.431818	0.569264	0.386364	0.886364	0.59225	0.747939
630	0.0625	0.375	0.541667	0.558333	0.1875	0.625	0.625	0.9375	0.349466	0.902656	0.21875	0.55	0.40625	0.78125	0.534729	0.747895
55	0.416667	0.333333	0.449275	0.504762	0.375	0.333333	0.958333	0.866667	0.352911	0.892396	0.375	0.477019	0.354167	0.9125	0.560665	0.747865
22	0.117647	0.352941	0.507353	0.551471	0.235294	0.529412	0.705882	0.941176	0.339706	0.904783	0.235294	0.529412	0.382353	0.823529	0.535846	0.747845
13	0.388889	0.318182	0.529412	0.458874	0.388889	0.363636	0.888889	0.909091	0.482202	0.857549	0.353535	0.494143	0.376263	0.89899	0.577114	0.747653
972	0.2	0.428571	0.466667	0.438095	0.333333	0.333333	0.933333	0.904762	0.285452	0.914956	0.314286	0.452381	0.333333	0.919048	0.536576	0.74739
238	0.285714	0.357143	0.52381	0.549451	0.190476	0.5	0.761905	0.928571	0.456424	0.867233	0.321429	0.53663	0.345238	0.845238	0.562032	0.747341
931	0.153846	0.307692	0.448718	0.5	0.230769	0.384615	0.769231	0.923077	0.114422	0.968121	0.230769	0.474359	0.307692	0.846154	0.490253	0.747305
249	0.454545	0.208333	0.536797	0.514493	0.5	0.458333	0.954545	0.916667	0.576243	0.829718	0.331439	0.525645	0.479167	0.935606	0.61297	0.747098
578	0.3	0.222222	0.473684	0.490196	0.5	0.166667	0.9	0.722222	0.552015	0.844923	0.261111	0.48194	0.333333	0.811111	0.547406	0.746919
996	0.391304	0.333333	0.44664	0.490196	0.304348	0.5	0.869565	0.944444	0.453496	0.862954	0.362319	0.468418	0.402174	0.907005	0.576061	0.746815
872	0	0.25	0.561905	0.439394	0.4	0.416667	0.933333	0.916667	0.162877	0.958418	0.125	0.500649	0.408333	0.925	0.51338	0.746637
116	0.176471	0.210526	0.441176	0.45614	0.411765	0.421053	0.823529	0.842105	0.47738	0.86729	0.193498	0.448658	0.416409	0.832817	0.539342	0.746601
845	0.416667	0.416667	0.69697	0.636364	0.583333	0.5	1	1	0.0578138	0.963252	0.416667	0.666667	0.541667	1	0.607678	0.746403
802	0.375	0.692308	0.642857	0.730769	0.5	0.538462	1	0.923077	0.191526	0.918798	0.533654	0.686813	0.519231	0.961538	0.63526	0.746095
927	0.0666667	0.222222	0.457143	0.379085	0.133333	0.5	0.6	0.833333	0.265243	0.930656	0.144444	0.418114	0.316667	0.716667	0.465298	0.745983
98	0.333333	0.380952	0.470588	0.5	0.444444	0.380952	0.944444	0.904762	0.507004	0.846816	0.357143	0.485294	0.412698	0.924603	0.588926	0.745688
832	0.470588	0.571429	0.676471	0.615385	0.411765	0.5	1	0.857143	0.303996	0.889733	0.521008	0.645928	0.455882	0.928571	0.624186	0.745472
20	0.454545	0.478261	0.510823	0.501976	0.454545	0.391304	0.954545	0.956522	0.548513	0.826763	0.466403	0.506399	0.422925	0.955534	0.62109	0.745018
606	0.416667	0.235294	0.530303	0.610294	0.5	0.352941	0.916667	0.705882	0.373809	0.884136	0.32598	0.570299	0.426471	0.811275	0.565328	0.74501
271	0.5	0.277778	0.562092	0.568627	0.5	0.333333	0.888889	0.888889	0.567	0.827084	0.388889	0.565359	0.416667	0.888889	0.608981	0.744949
808	0.363636	0.444444	0.581818	0.527778	0.0909091	0.333333	0.818182	0.777778	0.110805	0.956558	0.40404	0.554798	0.212121	0.79798	0.50605	0.744893
524	0.125	0.428571	0.575	0.527473	0.4375	0.571429	0.8125	0.785714	0.41526	0.873719	0.276786	0.551236	0.504464	0.799107	0.570095	0.744796
279	0.0555556	0.238095	0.633987	0.519048	0.444444	0.47619	0.944444	0.904762	0.511195	0.857406	0.146825	0.576517	0.460317	0.924603	0.579477	0.744693
767	0.0526316	0.411765	0.549708	0.551471	0.315789	0.529412	0.789474	0.941176	0.350844	0.89613	0.232198	0.550589	0.422601	0.865325	0.552948	0.744405
181	0	0.3125	0.692308	0.625	0.153846	0.3125	0.615385	0.9375	0.251866	0.933206	0.15625	0.658654	0.233173	0.776442	0.501599	0.74409
497	0.333333	0.352941	0.590476	0.514706	0.266667	0.588235	0.866667	0.882353	0.617407	0.814895	0.343137	0.552591	0.427451	0.87451	0.604999	0.744061
300	0.52381	0.458333	0.566667	0.547101	0.47619	0.458333	1	0.875	0.45097	0.849237	0.491071	0.556884	0.467262	0.9375	0.625487	0.744036
342	0.0666667	0.411765	0.571429	0.529412	0.333333	0.470588	0.866667	0.941176	0.13199	0.955551	0.239216	0.55042	0.401961	0.903922	0.53051	0.74395
481	0.473684	0.0952381	0.538012	0.461905	0.368421	0.238095	0.894737	0.666667	0.381272	0.88671	0.284461	0.499958	0.303258	0.780702	0.522727	0.743841
505	0.210526	0.4375	0.426901	0.433333	0.315789	0.375	0.789474	0.9375	0.370594	0.885691	0.324013	0.430117	0.345395	0.863487	0.536549	0.743782
853	0.3125	0.266667	0.616667	0.52381	0.1875	0.466667	0.875	0.866667	0.285681	0.911609	0.289583	0.570238	0.327083	0.870833	0.542505	0.743632
522	0.25	0.5	0.48913	0.563158	0.416667	0.45	0.75	0.95	0.540016	0.833097	0.375	0.526144	0.433333	0.85	0.592932	0.743581
128	0.111111	0.388889	0.620915	0.594771	0.388889	0.333333	0.833333	0.944444	0.302733	0.908512	0.25	0.607843	0.361111	0.888889	0.553181	0.743483
623	0.611111	0.529412	0.581699	0.735294	0.555556	0.470588	0.944444	1	0.411184	0.852106	0.570261	0.658497	0.513072	0.972222	0.66289	0.743049
904	0.478261	0.4	0.470356	0.590476	0.391304	0.533333	0.913043	0.933333	0.42525	0.858532	0.43913	0.530416	0.462319	0.923188	0.606473	0.742981
201	0.0625	0.352941	0.533333	0.5	0.125	0.470588	0.6875	1	0.416523	0.880928	0.207721	0.516667	0.297794	0.84375	0.52723	0.742724
88	0.136364	0.384615	0.528139	0.464615	0.409091	0.423077	0.772727	0.961538	0.589333	0.826707	0.26049	0.496377	0.416084	0.867133	0.576021	0.742709
729	0.230769	0.333333	0.525641	0.466667	0.230769	0.466667	0.615385	0.866667	0.250029	0.919944	0.282051	0.496154	0.348718	0.741026	0.50632	0.742642
282	0.222222	0.315789	0.601307	0.54386	0.222222	0.526316	0.777778	0.894737	0.614422	0.82009	0.269006	0.572583	0.374269	0.836257	0.581105	0.742486
245	0.277778	0.238095	0.424837	0.457143	0.388889	0.238095	0.888889	0.761905	0.664198	0.808778	0.257937	0.44099	0.313492	0.825397	0.551799	0.742414
935	0.153846	0.166667	0.576923	0.484848	0.307692	0.25	0.615385	0.916667	0.123034	0.964595	0.160256	0.530886	0.278846	0.766026	0.470607	0.74235
721	0.307692	0.125	0.448718	0.5	0.538462	0.1875	0.923077	0.8125	0.333333	0.900798	0.216346	0.474359	0.362981	0.867788	0.525934	0.742326
554	0.153846	0.533333	0.653846	0.533333	0.307692	0.6	0.769231	0.933333	0.228442	0.917844	0.34359	0.59359	0.453846	0.851282	0.564766	0.741971
484	0.333333	0.214286	0.504762	0.472527	0.2	0.428571	0.733333	0.928571	0.339821	0.895251	0.27381	0.488645	0.314286	0.830952	0.523794	0.741474
879	0.375	0.4	0.532609	0.584211	0.375	0.4	0.875	0.95	0.574176	0.821012	0.3875	0.55841	0.3875	0.9125	0.60685	0.741299
754	0.333333	0.444444	0.477124	0.470588	0.388889	0.555556	0.944444	0.944444	0.324836	0.886885	0.388889	0.473856	0.472222	0.944444	0.581855	0.741282
321	0.578947	0.0909091	0.649123	0.690909	0.421053	0.181818	0.894737	0.636364	0.250144	0.915483	0.334928	0.670016	0.301435	0.76555	0.539593	0.741107
72	0.52381	0.5	0.538095	0.419913	0.428571	0.454545	0.952381	0.863636	0.547537	0.818039	0.511905	0.479004	0.441558	0.908009	0.617675	0.741102
460	0.357143	0.6	0.637363	0.647619	0.428571	0.466667	0.928571	0.933333	0.239006	0.904643	0.478571	0.642491	0.447619	0.930952	0.607214	0.741071
391	0.384615	0.625	0.666667	0.608333	0.461538	0.4375	1	0.8125	0.280744	0.8912	0.504808	0.6375	0.449519	0.90625	0.61167	0.740955
612	0.0526316	0.428571	0.567251	0.593407	0.421053	0.5	0.947368	0.928571	0.259559	0.914397	0.240602	0.580329	0.460526	0.93797	0.565564	0.740662
350	0.333333	0.294118	0.457516	0.433824	0.444444	0.352941	0.833333	0.882353	0.354691	0.88498	0.313725	0.44567	0.398693	0.857843	0.5426	0.740634
594	0.266667	0.3125	0.457143	0.475	0.4	0.3125	0.933333	0.75	0.329716	0.894605	0.289583	0.466071	0.35625	0.841667	0.529649	0.740609
23	0.666667	0.555556	0.651515	0.666667	0.416667	0.555556	0.916667	1	0.318464	0.871994	0.611111	0.659091	0.486111	0.958333	0.650851	0.740526
745	0.411765	0.0833333	0.639706	0.666667	0.411765	0.416667	0.941176	0.666667	0.147089	0.945695	0.247549	0.653186	0.414216	0.803922	0.535276	0.740437
892	0.4	0.428571	0.415789	0.447619	0.2	0.428571	0.9	0.809524	0.544839	0.82787	0.414286	0.431704	0.314286	0.854762	0.564624	0.740313
671	0.0833333	0.230769	0.560606	0.564103	0.25	0.538462	0.666667	0.923077	0.164715	0.947169	0.157051	0.562354	0.394231	0.794872	0.503399	0.740114
562	0.125	0.166667	0.375	0.470588	0.4375	0.222222	0.75	0.777778	0.594443	0.831934	0.145833	0.422794	0.329861	0.763889	0.514792	0.740089
706	0.5	0.0909091	0.575758	0.549784	0.454545	0.409091	0.954545	0.681818	0.385923	0.875903	0.295455	0.562771	0.431818	0.818182	0.561675	0.740003
280	0.428571	0.5	0.406593	0.566667	0.357143	0.4375	0.785714	0.9375	0.207372	0.913609	0.464286	0.48663	0.397321	0.861607	0.555137	0.739569
431	0	0.333333	0.55	0.594771	0.3125	0.388889	0.875	0.944444	0.359743	0.893445	0.166667	0.572386	0.350694	0.909722	0.542109	0.739511
965	0.352941	0.5	0.580882	0.468421	0.470588	0.3	0.882353	0.75	0.423987	0.856634	0.426471	0.524652	0.385294	0.816176	0.572202	0.73917
118	0	0.181818	0.755556	0.545455	0.2	0.272727	0.7	0.909091	0.158572	0.956349	0.0909091	0.650505	0.236364	0.804545	0.482874	0.739122
412	0.466667	0.466667	0.561905	0.628571	0.4	0.4	0.933333	0.866667	0.338902	0.87665	0.466667	0.595238	0.4	0.9	0.596243	0.739068
971	0.285714	0.285714	0.56044	0.516484	0.285714	0.428571	0.785714	0.928571	0.144333	0.943516	0.285714	0.538462	0.357143	0.857143	0.521052	0.739062
496	0.571429	0.368421	0.615385	0.608187	0.357143	0.368421	0.857143	0.894737	0.210415	0.912423	0.469925	0.611786	0.362782	0.87594	0.573878	0.738904
468	0	0.533333	0.666667	0.514286	0.25	0.6	0.666667	0.8	0.357044	0.884391	0.266667	0.590476	0.425	0.733333	0.542819	0.738848
655	0.15	0.269231	0.505263	0.421538	0.4	0.423077	0.65	0.884615	0.686589	0.798344	0.209615	0.463401	0.411538	0.767308	0.556132	0.73882
15	0.454545	0.318182	0.458874	0.489177	0.454545	0.363636	0.863636	0.909091	0.599035	0.810251	0.386364	0.474026	0.409091	0.886364	0.594188	0.73879
848	0.105263	0.411765	0.538012	0.536765	0.315789	0.470588	0.631579	0.941176	0.383224	0.877823	0.258514	0.537388	0.393189	0.786378	0.539419	0.738245
133	0.333333	0.277778	0.51634	0.562092	0.444444	0.222222	0.944444	0.777778	0.505799	0.842607	0.305556	0.539216	0.333333	0.861111	0.564604	0.738207
457	0.571429	0.666667	0.824176	0.787879	0.428571	0.5	0.928571	0.916667	0.0486279	0.942423	0.619048	0.806027	0.464286	0.922619	0.633838	0.737932
956	0.0714286	0.25	0.593407	0.484848	0.214286	0.583333	0.857143	0.833333	0.232346	0.925238	0.160714	0.539128	0.39881	0.845238	0.516912	0.737905
753	0.411765	0.35	0.573529	0.584211	0.411765	0.45	0.882353	0.8	0.320473	0.885098	0.380882	0.57887	0.430882	0.841176	0.572897	0.737878
199	0.375	0.5	0.475	0.627706	0.5625	0.363636	1	0.954545	0.357102	0.870203	0.4375	0.551353	0.463068	0.977273	0.609416	0.737805
906	0.352941	0.5	0.654412	0.588745	0.352941	0.454545	0.941176	0.954545	0.336261	0.878288	0.426471	0.621578	0.403743	0.947861	0.602367	0.737801
678	0.363636	0.130435	0.484848	0.490119	0.454545	0.347826	0.909091	0.73913	0.499254	0.84571	0.247036	0.487484	0.401186	0.824111	0.550796	0.737594
538	0.5	0.363636	0.659341	0.690909	0.5	0.545455	1	1	0.0861752	0.942871	0.431818	0.675125	0.522727	1	0.609786	0.737576
456	0.428571	0.0952381	0.566667	0.495238	0.428571	0.238095	0.952381	0.714286	0.52308	0.839874	0.261905	0.530952	0.333333	0.833333	0.553746	0.737486
250	0.12	0.318182	0.46	0.419913	0.36	0.409091	0.6	0.818182	0.79326	0.767193	0.219091	0.439957	0.384545	0.709091	0.55219	0.737349
570	0.35	0.3125	0.494737	0.433333	0.25	0.4375	0.85	0.6875	0.522161	0.83487	0.33125	0.464035	0.34375	0.76875	0.544136	0.737325
634	0.315789	0.583333	0.502924	0.460145	0.421053	0.416667	0.947368	0.833333	0.601963	0.802069	0.449561	0.481534	0.41886	0.890351	0.60739	0.736758
961	0.214286	0.318182	0.505291	0.510823	0.5	0.272727	0.75	0.818182	0.740958	0.777172	0.266234	0.508057	0.386364	0.784091	0.577146	0.736566
222	0.1875	0.45	0.45	0.505263	0.5	0.35	0.8125	0.95	0.525433	0.83131	0.31875	0.477632	0.425	0.88125	0.576563	0.736381
926	0.47619	0.294118	0.538095	0.433824	0.238095	0.470588	0.857143	0.823529	0.554714	0.820314	0.385154	0.485959	0.354342	0.840336	0.57347	0.736117
156	0.363636	0.647059	0.654545	0.625	0.363636	0.411765	1	0.941176	0.311861	0.877548	0.505348	0.639773	0.387701	0.970588	0.61547	0.736003
641	0.5	0.473684	0.562092	0.508772	0.444444	0.526316	0.944444	0.894737	0.458663	0.835537	0.486842	0.535432	0.48538	0.919591	0.620241	0.735724
973	0.461538	0.466667	0.641026	0.6	0.384615	0.6	0.846154	0.866667	0.205075	0.906327	0.464103	0.620513	0.492308	0.85641	0.590789	0.735685
224	0.05	0.35	0.526316	0.610526	0.3	0.3	0.7	0.9	0.413078	0.872392	0.2	0.568421	0.3	0.8	0.525649	0.735462
851	0.526316	0.545455	0.538012	0.627706	0.473684	0.318182	0.947368	0.954545	0.671719	0.775864	0.535885	0.582859	0.395933	0.950957	0.652203	0.735438
810	0	0.368421	0.552632	0.532164	0.4	0.421053	0.9	0.947368	0.193478	0.930201	0.184211	0.542398	0.410526	0.923684	0.53075	0.735163
642	0.533333	0.588235	0.72381	0.647059	0.533333	0.470588	1	0.941176	0.103973	0.92636	0.560784	0.685434	0.501961	0.970588	0.62485	0.735116
576	0.277778	0.176471	0.464052	0.470588	0.5	0.176471	0.833333	0.705882	0.42812	0.864891	0.227124	0.46732	0.338235	0.769608	0.515883	0.735116
913	0.4	0.0625	0.510526	0.666667	0.35	0.25	0.95	0.6875	0.432311	0.864123	0.23125	0.588596	0.3	0.81875	0.539172	0.734835
681	0.411765	0.222222	0.580882	0.601307	0.529412	0.277778	0.941176	0.777778	0.312148	0.888261	0.316993	0.591095	0.403595	0.859477	0.561928	0.734782
702	0.307692	0.454545	0.501538	0.536797	0.461538	0.454545	0.769231	0.909091	0.61402	0.799294	0.381119	0.519167	0.458042	0.839161	0.601801	0.734506
380	0.285714	0.4	0.626374	0.533333	0.285714	0.6	0.857143	1	0.429958	0.851921	0.342857	0.579853	0.442857	0.928571	0.596003	0.733894
985	0.461538	0.0769231	0.538462	0.525641	0.153846	0.384615	0.846154	0.846154	0.30635	0.895173	0.269231	0.532051	0.269231	0.846154	0.519698	0.733592
990	0.25	0.5	0.712121	0.75	0.25	0.625	0.833333	1	0.116718	0.935264	0.375	0.731061	0.4375	0.916667	0.585368	0.733587
278	0.2	0.333333	0.428571	0.424242	0.533333	0.416667	0.866667	1	0.368929	0.871991	0.266667	0.426407	0.475	0.933333	0.557054	0.733173
309	0.0625	0.5	0.6	0.626374	0.4375	0.428571	0.875	1	0.231772	0.909674	0.28125	0.613187	0.433036	0.9375	0.567736	0.733139
676	0.2	0.214286	0.485714	0.384615	0.2	0.5	0.8	0.857143	0.392582	0.872209	0.207143	0.435165	0.35	0.828571	0.514278	0.732586
751	0.375	0.5	0.633333	0.703297	0.375	0.571429	0.875	0.928571	0.229016	0.8977	0.4375	0.668315	0.473214	0.901786	0.601255	0.732463
124	0.111111	0.368421	0.568627	0.532164	0.166667	0.210526	0.722222	0.842105	0.408658	0.869788	0.239766	0.550396	0.188596	0.782164	0.506561	0.732437
660	0.142857	0.4375	0.582418	0.608333	0.142857	0.4375	0.857143	0.9375	0.191239	0.922538	0.290179	0.595375	0.290179	0.897321	0.531139	0.732013
715	0.125	0.222222	0.591667	0.568627	0.25	0.222222	0.625	0.722222	0.426168	0.867185	0.173611	0.580147	0.236111	0.673611	0.492806	0.731682
180	0.142857	0.434783	0.504762	0.529644	0.333333	0.434783	0.761905	0.956522	0.700654	0.779574	0.28882	0.517203	0.384058	0.859213	0.588254	0.731342
882	0.0909091	0.444444	0.381818	0.361111	0.181818	0.333333	1	0.888889	0.0711907	0.956417	0.267677	0.371465	0.257576	0.944444	0.478128	0.730958
529	0.529412	0	0.639706	0.666667	0.529412	0.222222	0.823529	0.555556	0.181709	0.922987	0.264706	0.653186	0.375817	0.689542	0.514658	0.730874
991	0.157895	0.333333	0.467836	0.509804	0.263158	0.5	0.789474	0.944444	0.473533	0.84297	0.245614	0.48882	0.381579	0.866959	0.549913	0.729987
480	0.5625	0.466667	0.55	0.609524	0.5	0.266667	0.8125	0.933333	0.296475	0.872987	0.514583	0.579762	0.383333	0.872917	0.586676	0.729972
145	0.592593	0.52	0.561254	0.533333	0.37037	0.4	0.962963	0.96	0.603169	0.785694	0.556296	0.547293	0.385185	0.961481	0.639853	0.729709
919	0.1	0.2	0.644444	0.511111	0.5	0.5	0.8	0.9	0.0539097	0.960201	0.15	0.577778	0.5	0.85	0.515315	0.729229
370	0.411765	0.473684	0.448529	0.497076	0.470588	0.421053	0.941176	0.947368	0.412791	0.843121	0.442724	0.472803	0.44582	0.944272	0.593589	0.729089
410	0.444444	0.3	0.562092	0.489474	0.277778	0.5	0.833333	0.85	0.409404	0.850379	0.372222	0.525783	0.388889	0.841667	0.564724	0.729046
216	0.210526	0.3125	0.467836	0.475	0.210526	0.4375	0.736842	0.9375	0.308244	0.887432	0.261513	0.471418	0.324013	0.837171	0.514965	0.72903
887	0.0588235	0.434783	0.485294	0.486166	0.352941	0.434783	0.647059	0.956522	0.494087	0.835537	0.246803	0.48573	0.393862	0.80179	0.542968	0.728977
860	0.388889	0.636364	0.54902	0.549784	0.333333	0.5	0.888889	0.909091	0.598461	0.787446	0.512626	0.549402	0.416667	0.89899	0.627265	0.728492
103	0.642857	0.47619	0.568783	0.604762	0.392857	0.380952	0.964286	0.952381	0.441268	0.82806	0.559524	0.586772	0.386905	0.958333	0.62681	0.728451
640	0.0666667	0.25	0.380952	0.409091	0.133333	0.5	0.6	1	0.32897	0.887557	0.158333	0.395022	0.316667	0.8	0.481091	0.727961
443	0	0.444444	0.692308	0.581699	0.153846	0.333333	0.615385	0.944444	0.225916	0.913156	0.222222	0.637004	0.24359	0.779915	0.503634	0.72777
528	0.285714	0.0833333	0.538462	0.5	0.357143	0.166667	0.714286	0.666667	0.366001	0.876711	0.184524	0.519231	0.261905	0.690476	0.483141	0.727664
16	0.35	0.263158	0.421053	0.403509	0.4	0.421053	0.9	0.789474	0.777988	0.751147	0.306579	0.412281	0.410526	0.844737	0.583876	0.727474
968	0.416667	0.5	0.424242	0.43956	0.5	0.357143	0.833333	0.928571	0.457917	0.826889	0.458333	0.431901	0.428571	0.880952	0.580761	0.726701
93	0.478261	0.4	0.450593	0.515789	0.304348	0.45	0.913043	0.95	0.416466	0.840876	0.43913	0.483191	0.377174	0.931522	0.581393	0.726633
917	0.1	0.2	0.644444	0.644444	0.2	0.2	0.7	0.7	0.172523	0.932345	0.15	0.644444	0.2	0.7	0.466552	0.726616
210	0.454545	0.0833333	0.593074	0.586957	0.363636	0.416667	0.954545	0.875	0.374383	0.863543	0.268939	0.590015	0.390152	0.914773	0.566967	0.726513
277	0.368421	0.5	0.573099	0.614379	0.210526	0.388889	0.894737	0.944444	0.247617	0.889372	0.434211	0.593739	0.299708	0.919591	0.56404	0.72647
323	0.347826	0.473684	0.478261	0.502924	0.304348	0.473684	0.869565	0.842105	0.635549	0.782042	0.410755	0.490592	0.389016	0.855835	0.593965	0.726319
489	0.368421	0.263158	0.497076	0.438596	0.368421	0.473684	0.789474	0.842105	0.501665	0.824335	0.315789	0.467836	0.421053	0.815789	0.557745	0.726308
267	0.333333	0.307692	0.552381	0.487179	0.266667	0.615385	0.866667	1	0.285509	0.882466	0.320513	0.51978	0.441026	0.933333	0.563771	0.726148
895	0.352941	0.25	0.433824	0.458333	0.352941	0.375	0.823529	1	0.420025	0.848172	0.301471	0.446078	0.363971	0.911765	0.54858	0.725524
621	0	0.363636	0.593407	0.563636	0.5	0.727273	0.785714	0.909091	0.107992	0.935	0.181818	0.578521	0.613636	0.847403	0.544062	0.725512
92	0.421053	0	0.409357	0.441667	0.315789	0.3125	0.789474	0.6875	0.406935	0.859073	0.210526	0.425512	0.314145	0.738487	0.492446	0.725319
117	0.214286	0.47619	0.494505	0.471429	0.285714	0.428571	0.857143	0.809524	0.406074	0.848883	0.345238	0.482967	0.357143	0.833333	0.545606	0.725304
172	0.333333	0	0.411765	0.426471	0.388889	0.294118	0.833333	0.764706	0.575095	0.814899	0.166667	0.419118	0.341503	0.79902	0.519384	0.725059
80	0.52381	0.615385	0.661905	0.587692	0.428571	0.423077	0.952381	0.961538	0.397348	0.833613	0.569597	0.624799	0.425824	0.95696	0.63469	0.725003
731	0.1	0.421053	0.468421	0.526316	0.2	0.421053	0.65	0.894737	0.350212	0.870669	0.260526	0.497368	0.310526	0.772368	0.510279	0.724868
357	0.333333	0.333333	0.580952	0.552381	0.333333	0.533333	0.8	0.933333	0.313756	0.871997	0.333333	0.566667	0.433333	0.866667	0.564292	0.724642
186	0.3	0.285714	0.5	0.466667	0.3	0.428571	0.8	0.857143	0.549546	0.811916	0.292857	0.483333	0.364286	0.828571	0.555085	0.724537
349	0.368421	0.578947	0.649123	0.584795	0.473684	0.578947	0.947368	0.894737	0.59961	0.781219	0.473684	0.616959	0.526316	0.921053	0.65314	0.724422
859	0.333333	0.166667	0.393939	0.439394	0.333333	0.416667	0.833333	0.916667	0.249914	0.895939	0.25	0.416667	0.375	0.875	0.51042	0.724018
534	0.25	0.1875	0.469697	0.55	0.583333	0.25	0.833333	0.8125	0.393099	0.857676	0.21875	0.509848	0.416667	0.822917	0.536493	0.723994
597	0.526316	0.357143	0.643275	0.626374	0.473684	0.428571	1	1	0.241819	0.882354	0.441729	0.634824	0.451128	1	0.608642	0.723591
950	0.333333	0.35	0.4	0.547368	0.533333	0.4	0.866667	0.95	0.433804	0.835907	0.341667	0.473684	0.466667	0.908333	0.576677	0.72339
607	0.3125	0.473684	0.558333	0.584795	0.1875	0.421053	0.875	0.947368	0.399816	0.84613	0.393092	0.571564	0.304276	0.911184	0.571011	0.723378
47	0.05	0.35	0.578947	0.589474	0.3	0.4	0.75	0.9	0.406763	0.856125	0.2	0.584211	0.35	0.825	0.537016	0.723324
869	0	0.333333	0.47619	0.419048	0.333333	0.333333	0.8	0.857143	0.595361	0.807064	0.166667	0.447619	0.333333	0.828571	0.529769	0.723229
549	0.263158	0.380952	0.51462	0.495238	0.526316	0.428571	0.947368	0.809524	0.591515	0.793356	0.322055	0.504929	0.477444	0.878446	0.594624	0.723105
369	0.421053	0.333333	0.614035	0.562092	0.263158	0.5	0.842105	0.722222	0.503961	0.815948	0.377193	0.588063	0.381579	0.782164	0.574818	0.722926
499	0.0952381	0.291667	0.442857	0.460145	0.380952	0.416667	0.714286	0.916667	0.637961	0.790945	0.193452	0.451501	0.39881	0.815476	0.548024	0.722631
67	0.380952	0.4	0.52381	0.6	0.380952	0.4	0.857143	0.95	0.42967	0.83474	0.390476	0.561905	0.390476	0.903571	0.58514	0.722628
830	0.363636	0.307692	0.490909	0.538462	0.454545	0.230769	0.818182	0.846154	0.0781376	0.935899	0.335664	0.514685	0.342657	0.832168	0.506535	0.72247
599	0.363636	0.0833333	0.581818	0.681818	0.727273	0.416667	0.909091	0.916667	0.206683	0.902008	0.223485	0.631818	0.57197	0.912879	0.574807	0.722416
274	0.4375	0.47619	0.533333	0.642857	0.5625	0.333333	1	0.904762	0.379263	0.841953	0.456845	0.588095	0.447917	0.952381	0.611076	0.722279
193	0.388889	0.3125	0.562092	0.65	0.333333	0.375	1	0.875	0.418533	0.840938	0.350694	0.606046	0.354167	0.9375	0.584646	0.722209
907	0.380952	0.55	0.542857	0.510526	0.333333	0.35	0.857143	0.85	0.71472	0.752262	0.465476	0.526692	0.341667	0.853571	0.609065	0.722202
824	0.571429	0.416667	0.703297	0.80303	0.428571	0.333333	0.928571	0.833333	0.133884	0.908246	0.494048	0.753164	0.380952	0.880952	0.591874	0.722118
286	0.125	0.318182	0.458333	0.419913	0.25	0.409091	0.6875	0.954545	0.378918	0.861038	0.221591	0.439123	0.329545	0.821023	0.50854	0.722012
758	0.5	0.6	0.742424	0.685714	0.5	0.533333	1	0.933333	0.125043	0.902762	0.55	0.714069	0.516667	0.966667	0.629201	0.721858
654	0.434783	0.478261	0.509881	0.525692	0.26087	0.434783	0.869565	0.956522	0.41193	0.834737	0.456522	0.517787	0.347826	0.913043	0.580307	0.721526
690	0.2	0.4	0.563158	0.580952	0.25	0.6	0.75	0.933333	0.479159	0.824674	0.3	0.572055	0.425	0.841667	0.573759	0.721344
746	0	0.25	0.419048	0.431579	0.285714	0.5	0.761905	0.9	0.454472	0.843771	0.125	0.425313	0.392857	0.830952	0.512061	0.720955
658	0.428571	0	0.519048	0.545455	0.380952	0.272727	0.952381	0.636364	0.32719	0.874104	0.214286	0.532251	0.32684	0.794372	0.511507	0.720785
866	0.0666667	0.307692	0.495238	0.576923	0.4	0.538462	0.8	0.846154	0.219773	0.901416	0.187179	0.536081	0.469231	0.823077	0.522793	0.720731
741	0.333333	0.333333	0.490196	0.6	0.444444	0.266667	0.888889	0.933333	0.410839	0.841711	0.333333	0.545098	0.355556	0.911111	0.566275	0.720394
717	0.05	0.111111	0.478947	0.529412	0.3	0.333333	0.7	0.722222	0.437306	0.852758	0.0805556	0.50418	0.316667	0.711111	0.483763	0.720336
171	0.518519	0.0833333	0.498575	0.481884	0.37037	0.458333	0.925926	0.875	0.710874	0.759974	0.300926	0.49023	0.414352	0.900463	0.596136	0.720289
844	0.411765	0.0666667	0.463235	0.514286	0.470588	0.466667	0.823529	0.8	0.514123	0.81659	0.239216	0.488761	0.468627	0.811765	0.556514	0.720269
233	0.111111	0.388889	0.457516	0.496732	0.277778	0.444444	0.611111	0.944444	0.457056	0.834306	0.25	0.477124	0.361111	0.777778	0.526229	0.720177
557	0.421053	0.363636	0.532164	0.445887	0.368421	0.409091	0.894737	0.818182	0.497416	0.812515	0.392344	0.489026	0.388756	0.856459	0.572753	0.720011
683	0.5	0.125	0.573684	0.583333	0.45	0.3125	0.95	0.75	0.63664	0.779982	0.3125	0.578509	0.38125	0.85	0.589813	0.719965
508	0.0909091	0.1	0.618182	0.511111	0.181818	0.3	0.727273	1	0.0424274	0.961466	0.0954545	0.564646	0.240909	0.863636	0.461423	0.719947
873	0	0.444444	0.666667	0.614379	0.25	0.277778	0.916667	0.888889	0.256918	0.89337	0.222222	0.640523	0.263889	0.902778	0.52995	0.719933
868	0.5	0.368421	0.437229	0.473684	0.318182	0.315789	0.954545	0.842105	0.550867	0.796665	0.434211	0.455457	0.316986	0.898325	0.575418	0.719789
273	0	0.473684	0.533333	0.461988	0.4	0.421053	0.8	0.894737	0.433115	0.839491	0.236842	0.497661	0.410526	0.847368	0.544167	0.719504
888	0	0.5	0.560606	0.620915	0.25	0.444444	0.666667	0.944444	0.194454	0.905559	0.25	0.590761	0.347222	0.805556	0.515592	0.719393
880	0.470588	0.380952	0.588235	0.485714	0.470588	0.285714	0.941176	0.857143	0.363704	0.8463	0.42577	0.536975	0.378151	0.89916	0.57501	0.719392
672	0.0666667	0.5	0.504762	0.536842	0.2	0.45	0.733333	0.9	0.49822	0.82004	0.283333	0.520802	0.325	0.816667	0.54401	0.71894
656	0.478261	0.5	0.604743	0.587692	0.434783	0.423077	0.956522	0.961538	0.540188	0.791374	0.48913	0.596218	0.42893	0.95903	0.634145	0.718776
377	0.0666667	0.444444	0.619048	0.614379	0.2	0.388889	0.666667	0.888889	0.284131	0.880955	0.255556	0.616713	0.294444	0.777778	0.518263	0.71859
372	0.409091	0.3	0.554113	0.568421	0.272727	0.45	0.863636	0.95	0.501263	0.812805	0.354545	0.561267	0.361364	0.906818	0.58301	0.718555
622	0.45	0.352941	0.452632	0.551471	0.45	0.294118	0.9	0.941176	0.497933	0.810056	0.401471	0.502051	0.372059	0.920588	0.584026	0.718442
530	0.272727	0.181818	0.545455	0.418182	0.545455	0.363636	0.909091	0.727273	0.264611	0.883587	0.227273	0.481818	0.454545	0.818182	0.521669	0.718395
242	0.0909091	0.2	0.454545	0.494737	0.181818	0.2	0.636364	0.75	0.609772	0.801779	0.145455	0.474641	0.190909	0.693182	0.485956	0.718344
487	0.533333	0.352941	0.628571	0.529412	0.466667	0.352941	0.866667	0.823529	0.48536	0.809448	0.443137	0.578992	0.409804	0.845098	0.595306	0.718322
591	0.222222	0.24	0.42735	0.373333	0.407407	0.4	0.777778	0.88	0.880928	0.715681	0.231111	0.400342	0.403704	0.828889	0.576776	0.718262
713	0.4375	0.578947	0.541667	0.584795	0.1875	0.421053	0.8125	0.842105	0.470375	0.811835	0.508224	0.563231	0.304276	0.827303	0.580874	0.718211
411	0.636364	0.545455	0.890909	0.854545	0.545455	0.545455	0.909091	1	0.104604	0.89976	0.590909	0.872727	0.545455	0.954545	0.661333	0.7182
85	0.318182	0.375	0.393939	0.341667	0.272727	0.375	0.863636	0.875	0.63331	0.77766	0.346591	0.367803	0.323864	0.869318	0.553091	0.71816
815	0.375	0.4	0.558333	0.542857	0.5	0.266667	0.9375	0.866667	0.293432	0.866203	0.3875	0.550595	0.383333	0.902083	0.563858	0.718057
940	0.4	0.3125	0.580952	0.566667	0.533333	0.25	0.933333	0.875	0.272477	0.873504	0.35625	0.57381	0.391667	0.904167	0.561979	0.717799
840	0.2	0.294118	0.555556	0.470588	0.5	0.176471	0.9	0.705882	0.305259	0.873439	0.247059	0.513072	0.338235	0.802941	0.513334	0.71778
559	0.461538	0.4	0.628205	0.752381	0.615385	0.466667	0.846154	0.933333	0.206281	0.882081	0.430769	0.690293	0.541026	0.889744	0.606699	0.717534
183	0.52381	0.478261	0.57619	0.55336	0.52381	0.434783	0.952381	0.913043	0.365082	0.835194	0.501035	0.564775	0.479296	0.932712	0.613016	0.717346
406	0.277778	0.368421	0.562092	0.520468	0.388889	0.421053	0.944444	0.894737	0.502296	0.811814	0.323099	0.54128	0.404971	0.919591	0.583842	0.717338
402	0.5	0.125	0.691667	0.625	0.25	0.25	0.875	0.6875	0.428752	0.836859	0.3125	0.658333	0.25	0.78125	0.544616	0.717282
997	0.444444	0.4375	0.542484	0.633333	0.555556	0.375	0.777778	0.9375	0.308646	0.855017	0.440972	0.587908	0.465278	0.857639	0.58591	0.717246
472	0.136364	0.333333	0.506494	0.52381	0.272727	0.428571	0.681818	0.952381	0.432541	0.838303	0.234848	0.515152	0.350649	0.8171	0.531432	0.717225
675	0.235294	0.421053	0.433824	0.54386	0.352941	0.210526	0.705882	0.789474	0.572339	0.795099	0.328173	0.488842	0.281734	0.747678	0.535644	0.716933
966	0.1	0.272727	0.573684	0.445887	0.35	0.5	0.8	0.863636	0.642496	0.781329	0.186364	0.509786	0.425	0.831818	0.562799	0.716688
811	0.1875	0.166667	0.516667	0.545455	0.375	0.5	0.6875	0.916667	0.352681	0.860991	0.177083	0.531061	0.4375	0.802083	0.5269	0.716664
784	0.363636	0.368421	0.4329	0.502924	0.318182	0.368421	0.863636	0.894737	0.490814	0.812451	0.366029	0.467912	0.343301	0.879187	0.559949	0.71642
213	0.272727	0.222222	0.367965	0.385621	0.5	0.333333	0.954545	0.888889	0.567229	0.797401	0.247475	0.376793	0.416667	0.921717	0.554547	0.716256
849	0.55	0.2	0.452632	0.47619	0.35	0.333333	0.8	0.933333	0.42347	0.829952	0.375	0.464411	0.341667	0.866667	0.550194	0.716142
910	0.142857	0.666667	0.637363	0.619048	0.428571	0.533333	0.785714	0.866667	0.31077	0.854528	0.404762	0.628205	0.480952	0.82619	0.584235	0.715816
628	0.375	0.0666667	0.425	0.542857	0.3125	0.466667	0.75	0.866667	0.362441	0.855087	0.220833	0.483929	0.389583	0.808333	0.520034	0.715535
236	0.142857	0.235294	0.450549	0.411765	0.5	0.411765	0.785714	0.823529	0.573143	0.797456	0.189076	0.431157	0.455882	0.804622	0.541889	0.715343
394	0.230769	0.375	0.512821	0.541667	0.461538	0.4375	0.692308	0.9375	0.337008	0.853954	0.302885	0.527244	0.449519	0.814904	0.547585	0.714922
970	0.333333	0.411765	0.718954	0.647059	0.5	0.235294	0.777778	0.823529	0.47738	0.812555	0.372549	0.683007	0.367647	0.800654	0.585632	0.714622
647	0	0.52381	0.637363	0.652381	0.5	0.428571	0.714286	0.952381	0.24113	0.881462	0.261905	0.644872	0.464286	0.833333	0.554498	0.714074
701	0.35	0.333333	0.489474	0.490196	0.25	0.5	0.8	0.888889	0.393616	0.836657	0.341667	0.489835	0.375	0.844444	0.54687	0.714066
928	0	0.1875	0.47619	0.558333	0.133333	0.125	0.666667	0.75	0.280227	0.890845	0.09375	0.517262	0.129167	0.708333	0.436597	0.713633
893	0.391304	0.5	0.501976	0.626316	0.173913	0.45	0.826087	0.95	0.522793	0.794943	0.445652	0.564146	0.311957	0.888043	0.587922	0.713389
920	0.166667	0.384615	0.636364	0.5	0.166667	0.538462	0.75	0.769231	0.314847	0.862403	0.275641	0.568182	0.352564	0.759615	0.522209	0.713357
32	0.380952	0.458333	0.571429	0.565217	0.428571	0.416667	0.952381	0.958333	0.502239	0.798242	0.419643	0.568323	0.422619	0.955357	0.61107	0.712599
958	0.12	0.391304	0.543333	0.537549	0.36	0.391304	0.76	0.956522	0.535079	0.8016	0.255652	0.540441	0.375652	0.858261	0.561114	0.71248
474	0.444444	0.166667	0.666667	0.633987	0.333333	0.388889	0.888889	0.722222	0.264439	0.872662	0.305556	0.650327	0.361111	0.805556	0.543275	0.712431
256	0.4	0.411765	0.533333	0.551471	0.533333	0.294118	0.933333	0.823529	0.38776	0.830402	0.405882	0.542402	0.413725	0.878431	0.576434	0.712314
109	0.0952381	0.4	0.466667	0.547368	0.285714	0.45	0.714286	0.9	0.475657	0.81788	0.247619	0.507018	0.367857	0.807143	0.537196	0.711922
833	0.115385	0.517241	0.495385	0.519704	0.461538	0.37931	0.846154	0.931034	0.582616	0.781914	0.316313	0.507545	0.420424	0.888594	0.582901	0.711544
239	0.333333	0.521739	0.627451	0.581028	0.388889	0.391304	0.944444	0.956522	0.510162	0.794927	0.427536	0.604239	0.390097	0.950483	0.612907	0.711508
444	0.214286	0.133333	0.428571	0.438095	0.5	0.4	0.857143	0.933333	0.482719	0.817875	0.17381	0.433333	0.45	0.895238	0.542162	0.711283
757	0	0.4375	0.733333	0.625	0.3	0.5625	0.6	0.9375	0.122976	0.913844	0.21875	0.679167	0.43125	0.76875	0.522456	0.711264
122	0.5	0.0588235	0.594737	0.529412	0.5	0.352941	1	0.647059	0.359972	0.844835	0.279412	0.562074	0.426471	0.823529	0.549382	0.711224
148	0.1	0.363636	0.644444	0.472727	0.3	0.363636	0.7	0.909091	0.188196	0.896613	0.231818	0.558586	0.331818	0.804545	0.501929	0.710394
854	0.15	0.368421	0.515789	0.479532	0.4	0.526316	0.8	0.947368	0.51952	0.800287	0.259211	0.497661	0.463158	0.873684	0.56892	0.710337
712	0.266667	0.0909091	0.533333	0.4	0.266667	0.454545	0.933333	0.818182	0.286313	0.872456	0.178788	0.466667	0.360606	0.875758	0.506764	0.710307
143	0.4	0.409091	0.496667	0.515152	0.4	0.5	0.88	0.954545	0.704559	0.73936	0.404545	0.505909	0.45	0.917273	0.620274	0.709872
483	0.375	0.411765	0.716667	0.691176	0.375	0.411765	1	1	0.283557	0.856983	0.393382	0.703922	0.393382	1	0.605204	0.709846
587	0.333333	0.5	0.471429	0.555556	0.333333	0.5	0.809524	0.944444	0.332128	0.841226	0.416667	0.513492	0.416667	0.876984	0.566194	0.709687
542	0.210526	0.294118	0.350877	0.389706	0.421053	0.352941	0.894737	0.882353	0.572913	0.787223	0.252322	0.370292	0.386997	0.888545	0.543049	0.709611
566	0.25	0.0714286	0.541667	0.516484	0.25	0.142857	0.75	0.642857	0.464175	0.828139	0.160714	0.529075	0.196429	0.696429	0.47916	0.709341
501	0.45	0.44	0.578947	0.52	0.4	0.36	0.9	0.88	0.665978	0.748213	0.445	0.549474	0.38	0.89	0.613111	0.709241
602	0.352941	0.333333	0.485294	0.542857	0.294118	0.466667	0.823529	0.933333	0.239982	0.870726	0.343137	0.514076	0.380392	0.878431	0.537791	0.708391
434	0.478261	0.428571	0.537549	0.590476	0.304348	0.47619	0.913043	0.952381	0.504765	0.790288	0.453416	0.564013	0.390269	0.932712	0.605911	0.708339
765	0.25	0.3125	0.469697	0.475	0.333333	0.5	0.916667	0.8125	0.254162	0.86997	0.28125	0.472348	0.416667	0.864583	0.526497	0.708307
275	0.47619	0	0.528571	0.5	0.380952	0.375	0.904762	0.75	0.344529	0.848959	0.238095	0.514286	0.377976	0.827381	0.525204	0.70811
139	0	0.421053	0.582418	0.584795	0.285714	0.526316	0.642857	0.947368	0.276036	0.868531	0.210526	0.583606	0.406015	0.795113	0.523305	0.707881
978	0.153846	0.222222	0.346154	0.477124	0.461538	0.222222	0.846154	0.777778	0.545413	0.797889	0.188034	0.411639	0.34188	0.811966	0.516137	0.707781
768	0.384615	0.384615	0.464615	0.504615	0.384615	0.423077	0.961538	0.884615	0.614996	0.763396	0.384615	0.484615	0.403846	0.923077	0.595758	0.707586
37	0.4	0.409091	0.478161	0.47619	0.366667	0.454545	0.866667	0.954545	0.837754	0.70023	0.404545	0.477176	0.410606	0.910606	0.623486	0.707158
617	0.0555556	0.444444	0.51634	0.575163	0.333333	0.444444	0.888889	0.944444	0.250144	0.871983	0.25	0.545752	0.388889	0.916667	0.537239	0.706854
265	0.384615	0.25	0.589744	0.641667	0.461538	0.25	0.923077	0.6875	0.342003	0.842819	0.317308	0.615705	0.355769	0.805288	0.546482	0.706639
964	0.52381	0.266667	0.590476	0.580952	0.333333	0.533333	0.904762	0.733333	0.560971	0.775296	0.395238	0.585714	0.433333	0.819048	0.594934	0.706589
346	0.0666667	0.45	0.685714	0.621053	0.533333	0.45	0.733333	0.95	0.157768	0.893002	0.258333	0.653383	0.491667	0.841667	0.549303	0.706195
737	0.3125	0.333333	0.441667	0.514286	0.5	0.4	0.6875	0.933333	0.378574	0.828945	0.322917	0.477976	0.45	0.810417	0.544805	0.705991
795	0.190476	0.238095	0.380952	0.342857	0.333333	0.238095	0.857143	0.857143	0.457228	0.818981	0.214286	0.361905	0.285714	0.857143	0.499209	0.70573
689	0.117647	0.3125	0.654412	0.533333	0.529412	0.4375	0.941176	0.9375	0.329831	0.848225	0.215074	0.593873	0.483456	0.939338	0.568299	0.705593
509	0.368421	0.235294	0.473684	0.477941	0.421053	0.529412	0.947368	0.941176	0.388736	0.826011	0.301858	0.475813	0.475232	0.944272	0.568654	0.705333
661	0.0833333	0.380952	0.449275	0.5	0.291667	0.428571	0.708333	0.904762	0.662074	0.758913	0.232143	0.474638	0.360119	0.806548	0.549072	0.70523
190	0.3	0.526316	0.463158	0.467836	0.35	0.368421	0.85	0.947368	0.481399	0.795849	0.413158	0.465497	0.359211	0.898684	0.568966	0.705092
551	0.05	0.421053	0.526316	0.573099	0.35	0.421053	0.75	0.947368	0.504076	0.801056	0.235526	0.549708	0.385526	0.848684	0.554096	0.705073
157	0.4375	0.3125	0.408333	0.541667	0.5	0.25	0.875	0.875	0.346423	0.834783	0.375	0.475	0.375	0.875	0.546868	0.704927
685	0.26087	0.380952	0.545455	0.447619	0.434783	0.285714	0.782609	0.904762	0.642783	0.757257	0.320911	0.496537	0.360248	0.843685	0.570237	0.704605
289	0.35	0.36	0.489474	0.413333	0.45	0.4	0.9	0.8	0.412447	0.81625	0.355	0.451404	0.425	0.85	0.551683	0.704602
988	0.285714	0.352941	0.516484	0.463235	0.285714	0.529412	0.928571	0.823529	0.369847	0.830064	0.319328	0.489859	0.407563	0.87605	0.548785	0.704034
328	0.294118	0.176471	0.397059	0.411765	0.529412	0.411765	0.941176	0.823529	0.334309	0.842962	0.235294	0.404412	0.470588	0.882353	0.52832	0.7034
194	0.222222	0.333333	0.568627	0.503268	0.222222	0.5	0.833333	0.944444	0.436388	0.814915	0.277778	0.535948	0.361111	0.888889	0.552505	0.703277
843	0.0555556	0.521739	0.542484	0.56917	0.222222	0.391304	0.666667	0.869565	0.549145	0.784566	0.288647	0.555827	0.306763	0.768116	0.542177	0.70313
881	0.333333	0.105263	0.457143	0.426901	0.428571	0.368421	0.857143	0.736842	0.559134	0.784058	0.219298	0.442022	0.398496	0.796992	0.533333	0.703124
189	0.545455	0.4	0.472727	0.488889	0.363636	0.4	0.818182	0.8	0.222069	0.858489	0.472727	0.480808	0.381818	0.809091	0.5375	0.702383
899	0.533333	0	0.504762	0.410256	0.4	0.307692	0.8	0.692308	0.260191	0.862332	0.266667	0.457509	0.353846	0.746154	0.491116	0.701951
231	0.4	0.533333	0.67619	0.619048	0.333333	0.4	0.866667	0.866667	0.453267	0.795176	0.466667	0.647619	0.366667	0.866667	0.599344	0.701798
19	0.214286	0.0833333	0.362637	0.409091	0.428571	0.25	0.785714	0.916667	0.493455	0.80656	0.14881	0.385864	0.339286	0.85119	0.504194	0.701706
679	0.35	0.333333	0.468421	0.48366	0.4	0.277778	0.95	0.944444	0.515501	0.786323	0.341667	0.476041	0.338889	0.947222	0.567607	0.700977
185	0.35	0.32	0.484211	0.416667	0.3	0.4	0.9	0.8	0.660581	0.746695	0.335	0.450439	0.35	0.85	0.565452	0.700953
600	0.45	0.428571	0.473684	0.528571	0.25	0.428571	0.9	0.857143	0.480824	0.788943	0.439286	0.501128	0.339286	0.878571	0.57134	0.700844
352	0.3125	0.294118	0.608333	0.463235	0.25	0.529412	0.875	0.823529	0.477724	0.797311	0.303309	0.535784	0.389706	0.849265	0.55885	0.700542
204	0.391304	0.541667	0.612648	0.586957	0.347826	0.458333	0.913043	0.958333	0.449765	0.792436	0.466486	0.599802	0.40308	0.935688	0.607876	0.699817
40	0.235294	0.4	0.544118	0.489474	0.235294	0.45	0.764706	0.95	0.463429	0.800035	0.317647	0.516796	0.342647	0.857353	0.549651	0.699447
850	0.619048	0.0909091	0.619048	0.584416	0.333333	0.545455	0.952381	0.863636	0.493627	0.786342	0.354978	0.601732	0.439394	0.908009	0.597347	0.699292
191	0.47619	0.444444	0.519048	0.568627	0.285714	0.5	0.904762	0.944444	0.339247	0.822688	0.460317	0.543838	0.392857	0.924603	0.580592	0.699285
787	0.0833333	0.352941	0.424242	0.419118	0.416667	0.470588	0.833333	1	0.536342	0.783603	0.218137	0.42168	0.443627	0.916667	0.553343	0.699078
503	0.4	0.0833333	0.485714	0.454545	0.4	0.333333	0.866667	0.75	0.292801	0.85015	0.241667	0.47013	0.366667	0.808333	0.504958	0.698586
571	0.1875	0.333333	0.55	0.484848	0.375	0.333333	0.8125	0.916667	0.251292	0.859571	0.260417	0.517424	0.354167	0.864583	0.517909	0.697849
590	0.380952	0.473684	0.595238	0.643275	0.428571	0.421053	0.904762	0.947368	0.337237	0.821901	0.427318	0.619256	0.424812	0.926065	0.592765	0.697297
945	0	0.214286	0.55	0.483516	0.25	0.571429	0.75	0.928571	0.290045	0.856939	0.107143	0.516758	0.410714	0.839286	0.503481	0.697146
619	0.190476	0.428571	0.52381	0.538095	0.428571	0.52381	0.714286	0.952381	0.429326	0.803042	0.309524	0.530952	0.47619	0.833333	0.563728	0.697086
184	0.384615	0.25	0.448718	0.433333	0.384615	0.5	1	0.875	0.449535	0.796807	0.317308	0.441026	0.442308	0.9375	0.564081	0.696288
433	0.333333	0.272727	0.485714	0.563636	0.133333	0.636364	0.733333	0.909091	0.319382	0.834987	0.30303	0.524675	0.384848	0.821212	0.531356	0.696265
229	0.333333	0.35	0.561905	0.484211	0.666667	0.25	0.933333	0.85	0.409921	0.805439	0.341667	0.523058	0.458333	0.891667	0.571681	0.696204
699	0.25	0.285714	0.463158	0.527473	0.1	0.5	0.75	0.928571	0.402228	0.81675	0.267857	0.495315	0.3	0.839286	0.520239	0.696066
748	0.157895	0.1	0.51462	0.5	0.368421	0.3	0.736842	0.65	0.492651	0.800183	0.128947	0.50731	0.334211	0.693421	0.492787	0.695795
439	0.363636	0.44	0.489177	0.46	0.318182	0.36	0.863636	0.84	0.655988	0.735478	0.401818	0.474589	0.339091	0.851818	0.576464	0.694969
396	0.444444	0.357143	0.490196	0.549451	0.444444	0.285714	0.888889	0.928571	0.473016	0.784912	0.400794	0.519823	0.365079	0.90873	0.575393	0.694931
518	0.633333	0.333333	0.508046	0.433333	0.4	0.52381	0.966667	0.904762	0.839936	0.67589	0.483333	0.47069	0.461905	0.935714	0.644578	0.694792
939	0.526316	0.526316	0.508772	0.637427	0.473684	0.421053	0.894737	1	0.503272	0.765076	0.526316	0.573099	0.447368	0.947368	0.627083	0.694423
177	0.357143	0.368421	0.593407	0.538012	0.357143	0.473684	0.857143	0.947368	0.250144	0.846382	0.362782	0.565709	0.415414	0.902256	0.557114	0.694335
441	0.181818	0.304348	0.480519	0.411067	0.363636	0.434783	0.772727	0.956522	0.78195	0.709239	0.243083	0.445793	0.399209	0.864625	0.573983	0.694272
404	0	0.409091	0.490196	0.528139	0.277778	0.363636	0.722222	0.954545	0.375072	0.825278	0.204545	0.509167	0.320707	0.838384	0.512192	0.694109
244	0.347826	0.421053	0.44664	0.520468	0.347826	0.473684	0.869565	0.894737	0.446435	0.790865	0.384439	0.483554	0.410755	0.882151	0.566367	0.694055
775	0.0869565	0.363636	0.44664	0.484848	0.304348	0.454545	0.73913	0.909091	0.47692	0.793987	0.225296	0.465744	0.379447	0.824111	0.527584	0.693849
363	0.478261	0.0625	0.494071	0.491667	0.434783	0.25	0.869565	0.6875	0.538409	0.774919	0.27038	0.492869	0.342391	0.778533	0.532917	0.693739
426	0.454545	0.636364	0.818182	0.781818	0.545455	0.545455	1	1	0.0298542	0.889	0.545455	0.8	0.545455	1	0.634961	0.693123
152	0.421053	0.263158	0.48538	0.467836	0.421053	0.421053	0.894737	0.894737	0.439258	0.793336	0.342105	0.476608	0.421053	0.894737	0.561183	0.692513
261	0.380952	0.111111	0.619048	0.575163	0.380952	0.388889	0.904762	0.777778	0.51619	0.779472	0.246032	0.597106	0.384921	0.84127	0.560832	0.692253
477	0.461538	0.454545	0.487179	0.490909	0.615385	0.545455	1	1	0.123895	0.867022	0.458042	0.489044	0.58042	1	0.586404	0.692216
419	0.5625	0.352941	0.516667	0.492647	0.4375	0.176471	0.9375	0.882353	0.270065	0.833539	0.457721	0.504657	0.306985	0.909926	0.547149	0.691522
52	0.363636	0.421053	0.480519	0.555556	0.363636	0.421053	0.954545	0.947368	0.379837	0.804934	0.392344	0.518038	0.392344	0.950957	0.573076	0.691033
857	0.6	0.5625	0.695238	0.658333	0.533333	0.4375	0.866667	0.875	0.269893	0.81947	0.58125	0.676786	0.485417	0.870833	0.617275	0.690962
574	0.166667	0.357143	0.614379	0.56044	0.277778	0.428571	0.666667	0.928571	0.486853	0.784866	0.261905	0.587409	0.353175	0.797619	0.545304	0.690481
125	0.461538	0.454545	0.412308	0.458874	0.230769	0.409091	0.961538	0.954545	0.736078	0.703806	0.458042	0.435591	0.31993	0.958042	0.601915	0.690295
740	0.2	0.2	0.444444	0.622222	0.5	0.2	0.8	0.9	0.28637	0.843536	0.2	0.533333	0.35	0.85	0.51054	0.690056
197	0.0555556	0.5	0.555556	0.575758	0.277778	0.454545	0.611111	0.954545	0.405041	0.805122	0.277778	0.565657	0.366162	0.782828	0.533764	0.689959
428	0.5	0.266667	0.433333	0.533333	0.5	0.333333	0.9375	0.866667	0.323344	0.818847	0.383333	0.483333	0.416667	0.902083	0.554601	0.689927
331	0.15	0.421053	0.478947	0.520468	0.4	0.421053	0.7	0.947368	0.458893	0.78668	0.285526	0.499708	0.410526	0.823684	0.54417	0.688542
427	0.222222	0.388889	0.607843	0.588235	0.277778	0.444444	0.722222	0.944444	0.421518	0.796459	0.305556	0.598039	0.361111	0.833333	0.552669	0.688219
989	0.125	0.388889	0.625	0.568627	0.375	0.5	0.6875	0.888889	0.179699	0.863593	0.256944	0.596814	0.4375	0.788194	0.520458	0.68796
633	0.6	0.48	0.576667	0.58	0.44	0.36	0.96	0.92	0.603915	0.728933	0.54	0.578333	0.4	0.94	0.631864	0.687904
451	0.05	0.25	0.531579	0.591667	0.35	0.375	0.8	0.9375	0.372316	0.819874	0.15	0.561623	0.3625	0.86875	0.522511	0.687721
544	0.294118	0.411765	0.507353	0.566176	0.470588	0.294118	0.941176	0.882353	0.337065	0.814924	0.352941	0.536765	0.382353	0.911765	0.555969	0.687602
684	0.15	0.391304	0.526316	0.470356	0.35	0.391304	0.75	0.826087	0.653405	0.733823	0.270652	0.498336	0.370652	0.788043	0.552485	0.687318
793	0.266667	0.333333	0.619048	0.561905	0.2	0.4	0.8	0.933333	0.206625	0.856003	0.3	0.590476	0.3	0.866667	0.519962	0.687207
986	0.133333	0.357143	0.495238	0.494505	0.333333	0.428571	0.8	0.928571	0.355207	0.816557	0.245238	0.494872	0.380952	0.864286	0.526185	0.687009
449	0.35	0.458333	0.547368	0.481884	0.45	0.291667	0.95	0.916667	0.419681	0.787276	0.404167	0.514626	0.370833	0.933333	0.571653	0.686272
104	0.115385	0.36	0.44	0.473333	0.307692	0.4	0.730769	0.88	0.920542	0.661099	0.237692	0.456667	0.353846	0.805385	0.572539	0.685673
356	0.0588235	0.391304	0.580882	0.509881	0.352941	0.434783	0.764706	0.956522	0.392181	0.803739	0.225064	0.545382	0.393862	0.860614	0.536807	0.684296
294	0.470588	0.421053	0.566176	0.461988	0.529412	0.210526	0.941176	0.789474	0.368642	0.795657	0.44582	0.514082	0.369969	0.865325	0.559916	0.684249
697	0.363636	0.105263	0.411255	0.444444	0.409091	0.315789	0.954545	0.736842	0.463314	0.782785	0.23445	0.42785	0.36244	0.845694	0.519422	0.683067
567	0	0.47619	0.484848	0.542857	0.25	0.47619	0.583333	0.809524	0.356643	0.811227	0.238095	0.513853	0.363095	0.696429	0.496557	0.682691
704	0	0.411765	0.551471	0.566176	0.411765	0.470588	0.941176	0.941176	0.424102	0.792687	0.205882	0.558824	0.441176	0.941176	0.560641	0.6826
130	0.4375	0.277778	0.541667	0.542484	0.4375	0.388889	0.9375	0.777778	0.367264	0.798249	0.357639	0.542075	0.413194	0.857639	0.55601	0.682321
792	0.333333	0.315789	0.535948	0.479532	0.444444	0.421053	0.888889	0.947368	0.334367	0.808339	0.324561	0.50774	0.432749	0.918129	0.554314	0.681844
527	0.375	0	0.441667	0.5	0.375	0.307692	0.875	0.769231	0.314502	0.824758	0.1875	0.470833	0.341346	0.822115	0.493509	0.681176
517	0.416667	0.272727	0.398551	0.437229	0.375	0.363636	0.916667	0.863636	0.555288	0.74725	0.344697	0.41789	0.369318	0.890152	0.554099	0.681171
836	0	0.529412	0.551282	0.639706	0.307692	0.470588	0.769231	0.941176	0.175049	0.85635	0.264706	0.595494	0.38914	0.855204	0.522657	0.681163
687	0.0625	0.368421	0.533333	0.538012	0.375	0.473684	0.875	0.947368	0.23648	0.84188	0.215461	0.535673	0.424342	0.911184	0.527503	0.681128
269	0.583333	0.6	0.833333	0.911111	0.5	0.6	0.916667	1	0	0.877396	0.591667	0.872222	0.55	0.958333	0.641603	0.681082
142	0.434783	0.294118	0.482213	0.536765	0.347826	0.352941	0.782609	0.882353	0.671432	0.714349	0.36445	0.509489	0.350384	0.832481	0.573764	0.680991
609	0.047619	0.416667	0.466667	0.481884	0.428571	0.375	0.809524	0.916667	0.665231	0.723309	0.232143	0.474275	0.401786	0.863095	0.559973	0.680704
45	0.15	0.4	0.557895	0.526316	0.25	0.3	0.7	0.85	0.603973	0.740599	0.275	0.542105	0.275	0.775	0.53528	0.680682
219	0.294118	0.214286	0.441176	0.384615	0.411765	0.428571	0.823529	0.928571	0.379894	0.799191	0.254202	0.412896	0.420168	0.87605	0.523734	0.680502
355	0.35	0.454545	0.452632	0.441558	0.45	0.5	0.95	0.863636	0.577104	0.731223	0.402273	0.447095	0.475	0.906818	0.589919	0.678827
301	0.5	0.538462	0.692308	0.679487	0.428571	0.461538	1	1	0.0710759	0.86254	0.519231	0.685897	0.445055	1	0.5973	0.678732
69	0.44	0.35	0.41	0.484211	0.32	0.4	0.92	0.95	0.583075	0.733067	0.395	0.447105	0.36	0.935	0.575541	0.678704
564	0.416667	0.307692	0.590909	0.589744	0.583333	0.461538	1	0.692308	0.339821	0.797496	0.362179	0.590326	0.522436	0.846154	0.576402	0.678694
680	0.352941	0.315789	0.507353	0.502924	0.176471	0.473684	0.882353	0.894737	0.432886	0.778942	0.334365	0.505138	0.325077	0.888545	0.544159	0.678425
119	0.2	0.444444	0.495238	0.575163	0.466667	0.444444	0.8	0.944444	0.490584	0.760343	0.322222	0.535201	0.455556	0.872222	0.572688	0.678389
58	0.16	0.423077	0.486667	0.492308	0.44	0.461538	0.76	0.961538	0.647836	0.719436	0.291538	0.489487	0.450769	0.860769	0.576639	0.678348
257	0.12	0.37037	0.453333	0.438746	0.4	0.407407	0.8	0.925926	0.689861	0.712326	0.245185	0.44604	0.403704	0.862963	0.560013	0.678303
903	0.28	0.478261	0.5	0.517787	0.36	0.434783	0.84	0.956522	0.752957	0.685491	0.37913	0.508893	0.397391	0.898261	0.603687	0.677904
461	0.368421	0.4	0.549708	0.563158	0.368421	0.35	0.842105	0.95	0.329831	0.801976	0.384211	0.556433	0.359211	0.896053	0.554619	0.677803
389	0.352941	0.1875	0.470588	0.508333	0.470588	0.3125	0.941176	0.75	0.422092	0.783172	0.270221	0.489461	0.391544	0.845588	0.53368	0.677476
934	0	0.181818	0.536765	0.406926	0.235294	0.454545	0.705882	0.863636	0.558503	0.759274	0.0909091	0.471846	0.34492	0.784759	0.501702	0.677414
51	0.0384615	0.551724	0.473846	0.512315	0.423077	0.37931	0.846154	0.896552	0.769262	0.685802	0.295093	0.493081	0.401194	0.871353	0.585964	0.677266
493	0.142857	0.0666667	0.494505	0.495238	0.428571	0.4	0.785714	0.733333	0.305718	0.824963	0.104762	0.494872	0.414286	0.759524	0.484021	0.676891
14	0.470588	0.6	0.639706	0.610526	0.411765	0.4	0.941176	0.95	0.456137	0.754446	0.535294	0.625116	0.405882	0.945588	0.620411	0.676855
875	0.526316	0.6	0.701754	0.695238	0.368421	0.533333	0.894737	0.866667	0.28637	0.79778	0.563158	0.698496	0.450877	0.880702	0.612897	0.676829
933	0.2	0.454545	0.493333	0.562771	0.44	0.409091	0.76	0.909091	0.546504	0.743387	0.327273	0.528052	0.424545	0.834545	0.567384	0.676828
251	0.15	0.47619	0.505263	0.557143	0.35	0.428571	0.75	0.952381	0.579515	0.736088	0.313095	0.531203	0.389286	0.85119	0.56673	0.676688
163	0.48	0.526316	0.463333	0.549708	0.32	0.473684	0.84	0.947368	0.508727	0.741569	0.503158	0.50652	0.396842	0.893684	0.59175	0.676185
738	0.142857	0.411765	0.582418	0.617647	0.214286	0.235294	0.785714	0.823529	0.367264	0.800468	0.277311	0.600032	0.22479	0.804622	0.512414	0.676156
448	0	0.380952	0.555556	0.557143	0.333333	0.333333	0.833333	0.952381	0.359054	0.805662	0.190476	0.556349	0.333333	0.892857	0.522955	0.676134
246	0.133333	0.368421	0.609524	0.508772	0.4	0.473684	0.8	0.947368	0.307039	0.812308	0.250877	0.559148	0.436842	0.873684	0.539983	0.675673
151	0.176471	0.333333	0.654412	0.52381	0.470588	0.428571	0.823529	0.904762	0.259961	0.822702	0.254902	0.589111	0.44958	0.864146	0.540067	0.674302
462	0.166667	0.272727	0.481884	0.463203	0.166667	0.5	0.708333	0.818182	0.680331	0.712597	0.219697	0.472544	0.333333	0.763258	0.530293	0.673914
778	0.5	0.45	0.558442	0.642105	0.409091	0.4	0.909091	0.95	0.381043	0.774945	0.475	0.600273	0.404545	0.929545	0.594225	0.673759
264	0.541667	0.545455	0.521739	0.493506	0.291667	0.363636	0.958333	0.909091	0.536169	0.729824	0.543561	0.507623	0.327652	0.933712	0.596423	0.673737
905	0.25	0.444444	0.491667	0.496732	0.3125	0.222222	0.9375	0.944444	0.332702	0.800267	0.347222	0.494199	0.267361	0.940972	0.530454	0.673444
976	0.52381	0.409091	0.609524	0.5671	0.47619	0.409091	1	0.954545	0.43989	0.757878	0.46645	0.588312	0.442641	0.977273	0.612074	0.673405
491	0.4	0.117647	0.590476	0.477941	0.466667	0.352941	0.933333	0.705882	0.275347	0.817394	0.258824	0.534209	0.409804	0.819608	0.519198	0.672905
208	0.3125	0.529412	0.616667	0.580882	0.375	0.529412	0.875	0.823529	0.489092	0.746357	0.420956	0.598775	0.452206	0.849265	0.592775	0.672751
763	0.0714286	0.333333	0.692308	0.621212	0.428571	0.583333	0.857143	0.916667	0.0734872	0.873625	0.202381	0.65676	0.505952	0.886905	0.533185	0.672682
864	0.176471	0.176471	0.522059	0.485294	0.235294	0.588235	0.823529	0.882353	0.514353	0.757015	0.176471	0.503676	0.411765	0.852941	0.536037	0.67255
651	0.4	0.333333	0.457143	0.552381	0.333333	0.533333	0.866667	0.933333	0.220863	0.823613	0.366667	0.504762	0.433333	0.9	0.54154	0.67241
598	0.0769231	0.352941	0.576923	0.625	0.307692	0.235294	0.692308	0.647059	0.368929	0.796919	0.214932	0.600962	0.271493	0.669683	0.487153	0.671713
338	0.392857	0.2	0.489418	0.57	0.392857	0.44	0.964286	0.88	0.611494	0.720669	0.296429	0.529709	0.416429	0.922143	0.582812	0.671537
563	0.285714	0.277778	0.480952	0.503268	0.190476	0.555556	0.809524	0.888889	0.604834	0.724483	0.281746	0.49211	0.373016	0.849206	0.554233	0.671387
415	0.45	0.444444	0.473684	0.51634	0.4	0.444444	0.9	0.944444	0.328339	0.786408	0.447222	0.495012	0.422222	0.922222	0.566904	0.670551
306	0.428571	0.52381	0.5	0.561905	0.190476	0.47619	0.857143	0.952381	0.500287	0.739572	0.47619	0.530952	0.333333	0.904762	0.58085	0.670421
782	0.409091	0.416667	0.506494	0.51087	0.318182	0.416667	0.863636	0.916667	0.584166	0.719692	0.412879	0.508682	0.367424	0.890152	0.580499	0.670201
90	0.0555556	0.5	0.555556	0.584416	0.388889	0.409091	0.611111	0.954545	0.469457	0.75892	0.277778	0.569986	0.39899	0.782828	0.542993	0.669772
841	0.0952381	0.444444	0.485714	0.542484	0.285714	0.444444	0.666667	0.944444	0.413251	0.775666	0.269841	0.514099	0.365079	0.805556	0.523915	0.66968
308	0.666667	0.5	0.636364	0.606061	0.5	0.583333	0.916667	1	0.217534	0.802905	0.583333	0.621212	0.541667	0.958333	0.620831	0.669628
155	0.2	0.25	0.580952	0.508333	0.266667	0.5625	0.8	0.8125	0.455506	0.765107	0.225	0.544643	0.414583	0.80625	0.535182	0.669171
952	0.380952	0.444444	0.461905	0.51634	0.380952	0.388889	0.857143	0.888889	0.381846	0.772567	0.412698	0.489122	0.384921	0.873016	0.552362	0.668677
984	0.26087	0.5	0.505929	0.473684	0.391304	0.5	0.826087	0.85	0.723734	0.677713	0.380435	0.489807	0.445652	0.838043	0.592564	0.667412
807	0.125	0.214286	0.516667	0.527473	0.375	0.5	0.875	0.928571	0.284246	0.811868	0.169643	0.52207	0.4375	0.901786	0.521185	0.666745
234	0.592593	0.5	0.569801	0.594203	0.407407	0.333333	0.962963	0.958333	0.480021	0.732341	0.546296	0.582002	0.37037	0.960648	0.611946	0.665335
665	0.05	0.391304	0.515789	0.482213	0.3	0.173913	0.7	0.826087	0.457917	0.764319	0.220652	0.499001	0.236957	0.763043	0.490315	0.665308
724	0.4	0.5	0.578947	0.47619	0.35	0.5	0.95	0.863636	0.729303	0.668796	0.45	0.527569	0.425	0.906818	0.617914	0.665082
546	0.133333	0.0714286	0.628571	0.582418	0.2	0.285714	0.6	0.714286	0.294293	0.816511	0.102381	0.605495	0.242857	0.657143	0.453113	0.664888
837	0.315789	0.266667	0.315789	0.4	0.315789	0.4	0.789474	0.933333	0.354748	0.78286	0.291228	0.357895	0.357895	0.861404	0.501005	0.664157
995	0.4375	0.411765	0.583333	0.551471	0.3125	0.529412	0.875	0.941176	0.346366	0.773838	0.424632	0.567402	0.420956	0.908088	0.573547	0.663826
243	0.5	0.6	0.510526	0.523333	0.3	0.4	0.9	0.88	0.621369	0.691784	0.55	0.51693	0.35	0.89	0.603347	0.663776
565	0.333333	0.25	0.560606	0.636364	0.416667	0.25	1	0.75	0.233379	0.815139	0.291667	0.598485	0.333333	0.875	0.524501	0.662977
822	0	0.388889	0.591667	0.568627	0.375	0.388889	0.9375	0.944444	0.236307	0.819623	0.194444	0.580147	0.381944	0.940972	0.525573	0.662947
536	0.388889	0.411765	0.607843	0.676471	0.222222	0.352941	0.777778	0.882353	0.297623	0.791229	0.400327	0.642157	0.287582	0.830065	0.541497	0.66289
951	0.1875	0.352941	0.566667	0.551471	0.3125	0.470588	0.75	0.941176	0.367608	0.777967	0.270221	0.559069	0.391544	0.845588	0.535333	0.662779
24	0.434783	0.5	0.588933	0.566154	0.434783	0.423077	0.956522	0.961538	0.581525	0.703271	0.467391	0.577543	0.42893	0.95903	0.619615	0.661641
615	0.176471	0.318182	0.477941	0.402597	0.235294	0.409091	0.705882	0.863636	0.424159	0.764216	0.247326	0.440269	0.322193	0.784759	0.497154	0.66152
2	0.421053	0.388889	0.467836	0.444444	0.421053	0.5	0.947368	0.888889	0.658686	0.683433	0.404971	0.45614	0.460526	0.918129	0.596981	0.660103
714	0.0952381	0.347826	0.490476	0.478261	0.285714	0.391304	0.666667	0.913043	0.490872	0.743602	0.221532	0.484369	0.338509	0.789855	0.511456	0.65885
944	0.5	0.411765	0.6	0.580882	0.35	0.411765	0.9	0.882353	0.312837	0.77455	0.455882	0.590441	0.380882	0.891176	0.567628	0.658401
664	0.15	0.1	0.531579	0.473684	0.4	0.25	0.75	0.65	0.436388	0.762595	0.125	0.502632	0.325	0.7	0.475269	0.656722
686	0	0.333333	0.604396	0.606061	0.428571	0.75	0.785714	0.916667	0.242795	0.802987	0.166667	0.605228	0.589286	0.85119	0.543025	0.654859
579	0.307692	0.166667	0.397436	0.454545	0.307692	0.25	0.923077	0.833333	0.340682	0.779655	0.237179	0.425991	0.278846	0.878205	0.490093	0.654721
144	0.3125	0.380952	0.525	0.514286	0.4375	0.428571	0.9375	0.857143	0.475485	0.729858	0.346726	0.519643	0.433036	0.897321	0.567012	0.65389
703	0.2	0.36	0.515789	0.456667	0.3	0.32	0.8	0.92	0.563153	0.713253	0.28	0.486228	0.31	0.86	0.535439	0.653505
948	0	0.0714286	0.410256	0.472527	0.153846	0.214286	0.846154	0.714286	0.269664	0.813773	0.0357143	0.441392	0.184066	0.78022	0.420805	0.653454
507	0.3	0.526316	0.531579	0.555556	0.4	0.421053	0.8	0.894737	0.494833	0.719928	0.413158	0.543567	0.410526	0.847368	0.571563	0.653382
852	0.388889	0.333333	0.529412	0.457143	0.222222	0.47619	0.888889	0.809524	0.658916	0.679397	0.361111	0.493277	0.349206	0.849206	0.565186	0.652783
960	0.5	0.105263	0.526316	0.637427	0.25	0.526316	0.9	0.947368	0.340854	0.768206	0.302632	0.581871	0.388158	0.923684	0.550901	0.651856
894	0.1	0.5	0.589474	0.594771	0.35	0.277778	0.75	0.888889	0.440751	0.74236	0.3	0.592122	0.313889	0.819444	0.534761	0.65135
223	0.0952381	0.45	0.619048	0.594737	0.380952	0.4	0.809524	0.95	0.351074	0.766008	0.272619	0.606892	0.390476	0.879762	0.544472	0.650841
616	0.111111	0.411765	0.562092	0.536765	0.388889	0.470588	0.666667	1	0.459295	0.735216	0.261438	0.549428	0.429739	0.833333	0.544741	0.650233
74	0.0666667	0.52	0.590476	0.59	0.266667	0.44	0.6	0.88	0.362326	0.760534	0.293333	0.590238	0.353333	0.74	0.516628	0.649389
425	0.15	0.25	0.515789	0.516667	0.25	0.5625	0.7	0.9375	0.534045	0.717623	0.2	0.516228	0.40625	0.81875	0.532149	0.648799
160	0.173913	0.37037	0.541502	0.481481	0.347826	0.444444	0.695652	0.925926	0.656045	0.67938	0.272142	0.511492	0.396135	0.810789	0.55433	0.648686
652	0.37037	0.142857	0.435897	0.42381	0.333333	0.428571	0.851852	0.761905	0.78838	0.643029	0.256614	0.429853	0.380952	0.806878	0.550951	0.647537
723	0.55	0.0588235	0.531579	0.529412	0.45	0.294118	0.95	0.705882	0.417212	0.740185	0.304412	0.530495	0.372059	0.827941	0.532051	0.646439
519	0.157895	0.444444	0.461988	0.522876	0.368421	0.333333	0.684211	0.944444	0.395109	0.747013	0.30117	0.492432	0.350877	0.814327	0.516821	0.646417
385	0.411765	0.294118	0.477941	0.566176	0.529412	0.235294	0.882353	0.882353	0.330463	0.760274	0.352941	0.522059	0.382353	0.882353	0.538407	0.646387
583	0.363636	0.454545	0.506494	0.593074	0.318182	0.454545	0.863636	0.954545	0.447181	0.722709	0.409091	0.549784	0.386364	0.909091	0.570703	0.645195
809	0.1875	0.166667	0.516667	0.555556	0.4375	0.444444	0.8125	0.888889	0.372431	0.756691	0.177083	0.536111	0.440972	0.850694	0.522331	0.644545
393	0.333333	0.157895	0.490196	0.48538	0.444444	0.263158	0.944444	0.789474	0.387989	0.749708	0.245614	0.487788	0.353801	0.866959	0.51531	0.644242
688	0.444444	0.333333	0.594771	0.457516	0.333333	0.5	0.888889	0.833333	0.49024	0.709413	0.388889	0.526144	0.416667	0.861111	0.56541	0.643697
452	0.473684	0.0666667	0.573099	0.628571	0.315789	0.333333	0.842105	0.8	0.410667	0.740207	0.270175	0.600835	0.324561	0.821053	0.527916	0.642484
846	0.409091	0.208333	0.411255	0.387681	0.409091	0.333333	0.818182	0.875	0.632679	0.675456	0.308712	0.399468	0.371212	0.846591	0.53902	0.642478
762	0.181818	0.421053	0.532468	0.590643	0.363636	0.421053	0.772727	0.947368	0.546159	0.698478	0.301435	0.561555	0.392344	0.860048	0.560003	0.64204
744	0.285714	0.5	0.725275	0.648352	0.285714	0.5	0.928571	0.928571	0.15283	0.799571	0.392857	0.686813	0.392857	0.928571	0.558917	0.641753
293	0.130435	0.333333	0.454545	0.418803	0.391304	0.407407	0.73913	0.888889	0.708979	0.657961	0.231884	0.436674	0.399356	0.81401	0.541477	0.641689
351	0.473684	0.409091	0.602339	0.571429	0.473684	0.409091	1	0.954545	0.359226	0.738132	0.441388	0.586884	0.441388	0.977273	0.590715	0.641578
560	0	0.533333	0.644444	0.590476	0.2	0.333333	0.8	1	0.233264	0.789171	0.266667	0.61746	0.266667	0.9	0.512205	0.641414
187	0.15	0.454545	0.510526	0.519481	0.35	0.409091	0.8	0.909091	0.75112	0.641169	0.302273	0.515003	0.379545	0.854545	0.573943	0.640982
3	0.4	0.37931	0.390805	0.347291	0.366667	0.344828	0.8	0.827586	0.912217	0.591659	0.389655	0.369048	0.355747	0.813793	0.57202	0.640952
835	0.181818	0.333333	0.506494	0.461905	0.363636	0.428571	0.681818	0.952381	0.544494	0.699632	0.257576	0.484199	0.396104	0.8171	0.533184	0.640431
610	0.12	0.478261	0.473333	0.545455	0.32	0.478261	0.76	0.956522	0.571191	0.689313	0.29913	0.509394	0.39913	0.858261	0.554403	0.640376
727	0.4375	0.222222	0.508333	0.535948	0.375	0.5	0.875	0.888889	0.482776	0.70609	0.329861	0.522141	0.4375	0.881944	0.560052	0.637244
885	0.285714	0.4	0.547619	0.48	0.380952	0.44	0.904762	0.92	0.60426	0.671908	0.342857	0.51381	0.410476	0.912381	0.575949	0.636697
659	0.111111	0.363636	0.457516	0.454545	0.277778	0.454545	0.666667	0.954545	0.534217	0.69851	0.237374	0.456031	0.366162	0.810606	0.51715	0.635948
532	0.125	0.375	0.566667	0.583333	0.3125	0.375	0.75	0.8125	0.411643	0.731563	0.25	0.575	0.34375	0.78125	0.515534	0.635745
254	0.047619	0.352941	0.485714	0.580882	0.238095	0.352941	0.666667	0.941176	0.489264	0.714528	0.20028	0.533298	0.295518	0.803922	0.506135	0.635383
540	0.451613	0.478261	0.466667	0.537549	0.451613	0.434783	0.83871	0.913043	0.783442	0.610808	0.464937	0.502108	0.443198	0.875877	0.613395	0.634689
121	0.142857	0.333333	0.571429	0.471429	0.428571	0.428571	0.857143	0.952381	0.463027	0.712013	0.238095	0.521429	0.428571	0.904762	0.54465	0.632851
734	0.416667	0.272727	0.5	0.472727	0.416667	0.272727	0.833333	0.818182	0.192789	0.780679	0.344697	0.486364	0.344697	0.825758	0.49583	0.632582
838	0.208333	0.333333	0.550725	0.580952	0.458333	0.285714	0.708333	0.809524	0.662476	0.655944	0.270833	0.565839	0.372024	0.758929	0.547674	0.632316
908	0.52381	0.434783	0.580952	0.56917	0.47619	0.391304	0.952381	0.913043	0.361178	0.721628	0.479296	0.575061	0.433747	0.932712	0.583937	0.631664
827	0.217391	0.5	0.537549	0.594203	0.391304	0.416667	0.695652	0.916667	0.503445	0.69163	0.358696	0.565876	0.403986	0.806159	0.554965	0.631593
980	0.52	0.5	0.48	0.5	0.44	0.464286	0.96	0.964286	0.608394	0.651087	0.51	0.49	0.452143	0.962143	0.612294	0.631515
635	0.45	0.458333	0.626316	0.528986	0.3	0.333333	0.95	0.958333	0.451889	0.700102	0.454167	0.577651	0.316667	0.954167	0.575774	0.630494
556	0.3125	0.4375	0.566667	0.608333	0.125	0.4375	0.875	0.9375	0.264956	0.757506	0.375	0.5875	0.28125	0.90625	0.528744	0.630345
400	0.117647	0.409091	0.485294	0.4329	0.294118	0.272727	0.823529	0.863636	0.64663	0.660394	0.263369	0.459097	0.283422	0.843583	0.526083	0.630251
650	0.172414	0.461538	0.472906	0.566154	0.448276	0.423077	0.724138	0.923077	0.68257	0.641354	0.316976	0.51953	0.435676	0.823607	0.569952	0.629265
855	0.153846	0.421053	0.705128	0.637427	0.461538	0.473684	0.692308	0.947368	0.286141	0.748632	0.287449	0.671278	0.467611	0.819838	0.546825	0.627454
982	0.551724	0.521739	0.53202	0.513834	0.37931	0.434783	0.931034	0.956522	0.810943	0.585896	0.536732	0.522927	0.407046	0.943778	0.634554	0.62487
921	0.217391	0.333333	0.494071	0.427536	0.434783	0.375	0.782609	0.875	0.854633	0.591289	0.275362	0.460804	0.404891	0.828804	0.569297	0.624433
379	0.529412	0.5	0.610294	0.584211	0.411765	0.45	0.882353	0.95	0.41193	0.694905	0.514706	0.597252	0.430882	0.916176	0.594309	0.62402
929	0.466667	0.125	0.733333	0.633333	0.333333	0.25	0.866667	0.6875	0.382937	0.721349	0.295833	0.683333	0.291667	0.777083	0.525367	0.623797
773	0.153846	0.5	0.730769	0.725275	0.153846	0.357143	0.692308	0.928571	0.309565	0.73968	0.326923	0.728022	0.255495	0.81044	0.528354	0.623336
504	0.363636	0.346154	0.393939	0.458462	0.318182	0.346154	0.772727	0.923077	0.703697	0.625647	0.354895	0.4262	0.332168	0.847902	0.548418	0.62185
858	0.26087	0.45	0.470356	0.468421	0.391304	0.45	0.913043	0.95	0.596969	0.652109	0.355435	0.469388	0.420652	0.931522	0.571012	0.621618
653	0.0526316	0.428571	0.502924	0.533333	0.210526	0.52381	0.736842	0.952381	0.443449	0.70339	0.240602	0.518129	0.367168	0.844612	0.519558	0.621538
169	0.428571	0.5	0.52381	0.541126	0.380952	0.5	0.904762	0.818182	0.666896	0.623421	0.464286	0.532468	0.440476	0.861472	0.59817	0.620501
759	0.166667	0.461538	0.521739	0.535385	0.416667	0.423077	0.708333	0.923077	0.620795	0.645493	0.314103	0.528562	0.419872	0.815705	0.557421	0.619471
154	0.310345	0.37037	0.349754	0.407407	0.344828	0.407407	0.827586	0.851852	0.804111	0.594053	0.340358	0.378581	0.376117	0.839719	0.55549	0.619021
266	0.347826	0.3	0.44664	0.378947	0.347826	0.4	0.913043	0.8	0.534045	0.668725	0.323913	0.412794	0.373913	0.856522	0.528319	0.618652
550	0.0666667	0.388889	0.514286	0.529412	0.266667	0.611111	0.733333	0.944444	0.207199	0.761502	0.227778	0.521849	0.438889	0.838889	0.499351	0.617503
581	0.483871	0.04	0.425806	0.423333	0.419355	0.28	0.903226	0.72	0.857446	0.57975	0.261935	0.42457	0.349677	0.811613	0.547499	0.614797
510	0.473684	0.391304	0.596491	0.44664	0.421053	0.478261	0.894737	0.826087	0.424044	0.684052	0.432494	0.521566	0.449657	0.860412	0.562037	0.614785
967	0.5	0.375	0.533333	0.641667	0.4375	0.375	0.75	0.9375	0.222586	0.739089	0.4375	0.5875	0.40625	0.84375	0.539446	0.614052
896	0.166667	0.407407	0.666667	0.501425	0.444444	0.407407	0.777778	0.925926	0.40062	0.698007	0.287037	0.584046	0.425926	0.851852	0.541248	0.61254
270	0.321429	0.428571	0.505291	0.452381	0.392857	0.47619	0.821429	0.857143	0.832989	0.572	0.375	0.478836	0.434524	0.839286	0.588772	0.611598
360	0.217391	0.478261	0.581028	0.588933	0.434783	0.478261	0.695652	0.956522	0.418245	0.685481	0.347826	0.58498	0.456522	0.826087	0.55319	0.610572
667	0.409091	0.5	0.437229	0.541126	0.454545	0.454545	0.818182	0.954545	0.505167	0.649904	0.454545	0.489177	0.454545	0.886364	0.573284	0.607281
698	0.166667	0.285714	0.496732	0.549451	0.388889	0.571429	0.722222	0.928571	0.477265	0.672184	0.22619	0.523091	0.480159	0.825397	0.534048	0.60706
182	0.35	0.565217	0.6	0.577075	0.35	0.521739	0.9	0.869565	0.715007	0.590064	0.457609	0.588538	0.43587	0.884783	0.611978	0.605346
247	0.0454545	0.44	0.549784	0.573333	0.318182	0.44	0.818182	0.96	0.485934	0.669064	0.242727	0.561558	0.379091	0.889091	0.537911	0.605322
914	0.129032	0.444444	0.410753	0.495726	0.354839	0.444444	0.677419	0.962963	0.870192	0.558684	0.286738	0.45324	0.399642	0.820191	0.564781	0.604207
397	0.380952	0.0952381	0.547619	0.52381	0.47619	0.380952	0.904762	0.809524	0.608221	0.630042	0.238095	0.535714	0.428571	0.857143	0.549631	0.602051
333	0.136364	0.347826	0.47619	0.458498	0.363636	0.434783	0.818182	0.913043	0.65329	0.617999	0.242095	0.467344	0.399209	0.865613	0.540925	0.601886
260	0.4	0.363636	0.531579	0.458874	0.35	0.454545	0.95	0.772727	0.712424	0.590988	0.381818	0.495227	0.402273	0.861364	0.574016	0.601042
437	0.142857	0.318182	0.533333	0.519481	0.428571	0.454545	0.809524	0.954545	0.444081	0.670876	0.230519	0.526407	0.441558	0.882035	0.532579	0.598912
596	0.130435	0.391304	0.490119	0.478261	0.434783	0.434783	0.695652	0.956522	0.564186	0.63562	0.26087	0.48419	0.434783	0.826087	0.534289	0.598579
73	0.0769231	0.458333	0.516923	0.601449	0.384615	0.375	0.769231	0.958333	0.642037	0.614876	0.267628	0.559186	0.379808	0.863782	0.554553	0.598245
750	0.25	0.238095	0.475	0.409524	0.3125	0.380952	0.875	0.857143	0.71317	0.597431	0.244048	0.442262	0.346726	0.866071	0.534951	0.597896
716	0.111111	0.45	0.509804	0.536842	0.333333	0.55	0.555556	0.95	0.50023	0.649527	0.280556	0.523323	0.441667	0.752778	0.52468	0.597062
253	0.391304	0.444444	0.505929	0.575163	0.347826	0.5	0.869565	0.888889	0.70984	0.582993	0.417874	0.540546	0.423913	0.879227	0.592399	0.596925
974	0.428571	0.157895	0.471429	0.491228	0.285714	0.315789	0.952381	0.842105	0.731427	0.587305	0.293233	0.481328	0.300752	0.897243	0.548548	0.595694
821	0.3	0.318182	0.505263	0.471861	0.5	0.136364	0.95	0.818182	0.478872	0.650514	0.309091	0.488562	0.318182	0.884091	0.521552	0.592468
812	0.48	0.555556	0.563333	0.487179	0.32	0.481481	0.92	0.851852	0.841945	0.53123	0.517778	0.525256	0.400741	0.885926	0.617146	0.59009
292	0.5	0	0.458874	0.457516	0.318182	0.333333	0.863636	0.722222	0.495637	0.643847	0.25	0.458195	0.325758	0.792929	0.494394	0.588151
348	0.153846	0.357143	0.452308	0.489418	0.384615	0.392857	0.692308	0.928571	0.623436	0.603723	0.255495	0.470863	0.388736	0.81044	0.525449	0.585954
902	0.1	0.1	0.473684	0.484211	0.1	0.1	0.55	0.55	0.623034	0.62144	0.1	0.478947	0.1	0.55	0.412237	0.585258
946	0.157895	0.380952	0.520468	0.461905	0.368421	0.52381	0.684211	0.904762	0.481915	0.638737	0.269424	0.491186	0.446115	0.794486	0.520311	0.585054
669	0.4	0.411765	0.647619	0.580882	0.4	0.352941	1	0.882353	0.509875	0.623246	0.405882	0.614251	0.376471	0.941176	0.578484	0.584768
209	0.148148	0.478261	0.450142	0.561265	0.37037	0.391304	0.703704	0.956522	0.512286	0.62812	0.313205	0.505704	0.380837	0.830113	0.528377	0.584261
568	0.3125	0.294118	0.533333	0.419118	0.5	0.411765	0.9375	0.705882	0.531404	0.617558	0.303309	0.476225	0.455882	0.821691	0.534345	0.581382
943	0.473684	0.333333	0.54386	0.590476	0.315789	0.266667	0.894737	0.866667	0.331496	0.668187	0.403509	0.567168	0.291228	0.880702	0.523715	0.580076
883	0.272727	0.333333	0.672727	0.727273	0.0909091	0.25	0.818182	0.75	0.137272	0.726342	0.30303	0.7	0.170455	0.784091	0.470198	0.576245
446	0.48	0.434783	0.566667	0.565217	0.44	0.434783	0.92	0.913043	0.470375	0.615553	0.457391	0.565942	0.437391	0.916522	0.577196	0.575046
347	0.26087	0.333333	0.561265	0.424837	0.434783	0.5	0.73913	0.833333	0.661959	0.572379	0.297101	0.493051	0.467391	0.786232	0.546352	0.574431
276	0.409091	0.5	0.506494	0.589474	0.227273	0.5	0.863636	0.95	0.436101	0.626068	0.454545	0.547984	0.363636	0.906818	0.555859	0.57425
781	0.294118	0.0625	0.514706	0.491667	0.529412	0.125	0.941176	0.625	0.501493	0.627175	0.178309	0.503186	0.327206	0.783088	0.486743	0.573596
362	0.5	0.0588235	0.636842	0.566176	0.45	0.411765	1	0.705882	0.430359	0.620822	0.279412	0.601509	0.430882	0.852941	0.535988	0.56186
429	0.333333	0.291667	0.5	0.481884	0.333333	0.541667	0.833333	0.875	0.663279	0.552314	0.3125	0.490942	0.4375	0.854167	0.551784	0.56022
709	0.464286	0.37037	0.481481	0.450142	0.392857	0.481481	0.928571	0.925926	0.922322	0.472052	0.417328	0.465812	0.437169	0.927249	0.606989	0.558672
334	0.409091	0.56	0.575758	0.52	0.454545	0.48	0.909091	0.88	0.591744	0.547891	0.484545	0.547879	0.467273	0.894545	0.58898	0.551882
113	0.176471	0.294118	0.551471	0.514706	0.176471	0.529412	0.705882	0.941176	0.43788	0.60362	0.235294	0.533088	0.352941	0.823529	0.497726	0.547042
975	0.157895	0.333333	0.555556	0.619048	0.210526	0.266667	0.736842	0.933333	0.47204	0.589194	0.245614	0.587302	0.238596	0.835088	0.494639	0.541573
316	0.241379	0.173913	0.391626	0.395257	0.344828	0.434783	0.862069	0.782609	0.888908	0.462347	0.207646	0.393441	0.389805	0.822339	0.527414	0.533473
707	0.333333	0.35	0.419048	0.373684	0.4	0.55	0.933333	0.9	0.480193	0.561622	0.341667	0.396366	0.475	0.916667	0.528586	0.532606
601	0.423077	0.32	0.369231	0.363333	0.346154	0.36	0.846154	0.8	0.776381	0.47169	0.371538	0.366282	0.353077	0.823077	0.527008	0.525249
804	0.12	0.434783	0.47	0.501976	0.36	0.391304	0.8	0.913043	0.643013	0.512875	0.277391	0.485988	0.375652	0.856522	0.52524	0.524384
862	0.208333	0.363636	0.48913	0.510823	0.333333	0.454545	0.791667	0.954545	0.685498	0.497209	0.285985	0.499976	0.393939	0.873106	0.539286	0.52224
165	0.555556	0.142857	0.620915	0.648352	0.388889	0.214286	0.888889	0.642857	0.450339	0.559292	0.349206	0.634633	0.301587	0.765873	0.510155	0.521843
718	0.352941	0.263158	0.441176	0.555556	0.411765	0.578947	0.823529	0.947368	0.482891	0.547472	0.30805	0.498366	0.495356	0.885449	0.536264	0.521543
421	0.190476	0.375	0.509524	0.474638	0.333333	0.458333	0.666667	0.916667	0.481571	0.550793	0.282738	0.492081	0.395833	0.791667	0.499114	0.520447
127	0.0666667	0.222222	0.495238	0.522876	0.4	0.444444	0.8	0.888889	0.411873	0.57458	0.144444	0.509057	0.422222	0.844444	0.484437	0.517484
898	0.304348	0.363636	0.557312	0.528139	0.26087	0.5	0.782609	0.909091	0.774199	0.463131	0.333992	0.542725	0.380435	0.84585	0.556722	0.517233
330	0.541667	0.5	0.557971	0.535385	0.375	0.423077	0.916667	0.923077	0.544896	0.498672	0.520833	0.546678	0.399038	0.919872	0.571665	0.507032
466	0.125	0.44	0.438406	0.47	0.375	0.4	0.708333	0.96	0.52928	0.506717	0.2825	0.454203	0.3875	0.834167	0.499061	0.497634
401	0.0909091	0.222222	0.4329	0.418301	0.272727	0.555556	0.681818	0.833333	0.615283	0.480669	0.156566	0.425601	0.414141	0.757576	0.474973	0.490056
416	0.6	0.12	0.56	0.53	0.28	0.4	0.92	0.68	0.749684	0.393271	0.36	0.545	0.34	0.8	0.531326	0.461825
742	0.5	0.411765	0.588235	0.551471	0.277778	0.529412	0.888889	0.941176	0.353944	0.493265	0.455882	0.569853	0.403595	0.915033	0.531929	0.461738
589	0.48	0.24	0.5	0.47	0.32	0.48	0.88	0.92	0.666839	0.394434	0.36	0.485	0.4	0.9	0.534379	0.447305
957	0.346154	0.210526	0.396923	0.391813	0.384615	0.315789	0.961538	0.842105	0.785911	0.360721	0.27834	0.394368	0.350202	0.901822	0.511894	0.44143
646	0.5	0.45	0.541126	0.636842	0.318182	0.45	0.863636	0.95	0.458836	0.409517	0.475	0.588984	0.384091	0.906818	0.537208	0.422147
953	0.173913	0.409091	0.545455	0.545455	0.391304	0.363636	0.608696	0.954545	0.533529	0	0.291502	0.545455	0.37747	0.781621	0.421596	0.12883
